# Supplementary material for: Dichlorido(6-methyl-2,2′-bipyridine-κ2 N,N′)mercury(II)
Source: Acta Crystallogr Sect E Struct Rep Online. 2008 Oct 15;64(Pt 11):m1407. doi: 10.1107/S1600536808032777 (PMC2959542; doi:10.1107/S1600536808032777)
Supplement: Supplementary file 2 [file e-64-m1407-Isup2.hkl]

#
# h,k,l, Fc-squared, Fo-squared, sigma(Fo-squared) and status flag
#
data_I
_shelx_title ' 2222H IN P2(1)/C'
_shelx_refln_list_code          4
_shelx_F_calc_maximum      336.25
_exptl_crystal_F_000       732.00
_reflns_d_resolution_high  0.7285
 
loop_
 _symmetry_equiv_pos_as_xyz
 'x, y, z'
 '-x, y+1/2, -z+1/2'
 '-x, -y, -z'
 'x, -y-1/2, z-1/2'
 
_cell_length_a     9.4742
_cell_length_b    16.1637
_cell_length_c     8.2107
_cell_angle_alpha  90.000
_cell_angle_beta  105.705
_cell_angle_gamma  90.000
 
_shelx_F_squared_multiplier     1.000
 
loop_
 _refln_index_h
 _refln_index_k
 _refln_index_l
 _refln_F_squared_calc
 _refln_F_squared_meas
 _refln_F_squared_sigma
 _refln_observed_status
   1   0   0    25612.90    23525.58   2172.31 o
   2   0   0    42381.70    37887.19   1097.93 o
   3   0   0    85311.60   109467.99  14350.26 o
   4   0   0      168.06      269.83     80.60 o
   5   0   0    18128.96    13186.97    123.64 o
   6   0   0    18962.84    19606.60    153.64 o
   7   0   0       38.41      127.69     80.46 o
   8   0   0    17506.81    19155.59    144.51 o
   9   0   0     9831.51    11265.12    117.82 o
  10   0   0     1876.94     1962.85     86.49 o
  11   0   0     5622.15     6426.26    111.23 o
  12   0   0     1061.28     1117.31     93.11 o
   1   1   0    21086.02    24378.20   7651.61 o
   2   1   0      476.22      318.24     48.59 o
   3   1   0      611.91      407.70     40.35 o
   4   1   0     4546.51     3254.93    285.40 o
   5   1   0       32.34       48.59     41.85 o
   6   1   0     1618.44     1630.68    111.96 o
   7   1   0     4071.32     4039.08    126.69 o
   8   1   0       79.51      144.33     69.11 o
   9   1   0     2045.93     2179.00    157.37 o
  10   1   0      202.09      235.66     57.76 o
  11   1   0       72.27      101.16    111.08 o
  12   1   0      500.81      589.36     63.20 o
   0   2   0    23413.12     4772.62    806.66 o
   1   2   0     6803.68     6992.56   3012.35 o
   2   2   0    53899.63    68875.04  16594.53 o
   3   2   0    40537.30    44049.95   5677.90 o
   4   2   0       97.10       76.85     33.76 o
   5   2   0    22225.54    20128.03   1255.47 o
   6   2   0    15440.42    16444.19    246.97 o
   7   2   0       12.77       40.09     46.95 o
   8   2   0     8729.09     8639.07   1044.46 o
   9   2   0     6720.82     7827.89    118.68 o
  10   2   0      256.96      214.67     47.87 o
  11   2   0     5667.02     6464.09     76.09 o
  12   2   0      380.72      561.38     61.93 o
   1   3   0    29821.81    10785.40   1241.10 o
   2   3   0    36435.41    35738.64  11180.56 o
   3   3   0     2124.15     1825.36    305.89 o
   4   3   0    46394.58    54971.18   4586.87 o
   5   3   0    14888.41    12121.00    645.43 o
   6   3   0    10469.64     8774.40    626.06 o
   7   3   0    17177.88    17695.80   1150.92 o
   8   3   0      414.34      448.87     39.76 o
   9   3   0     6207.92     7057.09    411.02 o
  10   3   0     3160.78     2600.55     90.58 o
  11   3   0       41.76      171.68     57.50 o
  12   3   0     2003.01     1918.41    184.32 o
   0   4   0    11699.91     2701.33    270.50 o
   1   4   0     2252.02      649.97     71.15 o
   2   4   0     9595.85     7712.08   2651.68 o
   3   4   0     6125.42     6964.74   1489.93 o
   4   4   0      130.22      159.77     33.04 o
   5   4   0      172.95      198.30     29.36 o
   6   4   0      909.24      736.47     57.16 o
   7   4   0      511.68      461.94     43.46 o
   8   4   0       13.00       81.73     33.55 o
   9   4   0      379.98      361.47     35.97 o
  10   4   0       15.95       13.47     56.25 o
  11   4   0      458.42      591.42     59.48 o
  12   4   0      292.28      338.62     50.20 o
   1   5   0    28131.28    11486.95    762.75 o
   2   5   0    44517.48    26745.82   2732.78 o
   3   5   0     1719.78     1682.09    393.74 o
   4   5   0    45302.02    48837.42   6237.27 o
   5   5   0    10565.90    10803.34    979.15 o
   6   5   0    12894.21    12016.39    746.67 o
   7   5   0    15956.37    16702.95   1008.85 o
   8   5   0      344.81      370.05     35.58 o
   9   5   0     5639.39     6532.01    205.78 o
  10   5   0     3630.54     4344.66    258.54 o
  11   5   0      110.50       51.61     69.11 o
  12   5   0     1627.03     1061.15    103.01 o
   0   6   0     3667.30     1181.37    236.76 o
   1   6   0      530.12     3152.62    993.30 o
   2   6   0     5948.71     2568.16    156.73 o
   3   6   0    21025.88    20881.16   5699.27 o
   4   6   0       12.45       28.76     29.74 o
   5   6   0     6915.11     5944.42    514.13 o
   6   6   0     3813.34     3931.94    283.39 o
   7   6   0     3042.81     3012.40    151.40 o
   8   6   0     1171.21     1129.79     49.55 o
   9   6   0       57.33       96.30     36.66 o
  10   6   0     1348.67     1501.87     49.96 o
  11   6   0     1095.70     1194.99    199.45 o
  12   6   0       43.21        0.00     89.20 o
   1   7   0     5121.50     1941.81    230.08 o
   2   7   0     2387.86     1306.71    152.17 o
   3   7   0      163.22      180.94     49.97 o
   4   7   0     9024.39     8384.59   1348.45 o
   5   7   0     2432.56     2343.90    187.39 o
   6   7   0     2784.57     2522.18    194.10 o
   7   7   0     9325.74     9093.13    522.18 o
   8   7   0      265.94      342.28     35.64 o
   9   7   0     2425.77     2330.26     87.35 o
  10   7   0      305.50      453.45     45.50 o
  11   7   0       50.61       97.77     53.05 o
   0   8   0    43868.69    19791.21   1187.70 o
   1   8   0     6002.07     2215.25    192.35 o
   2   8   0    16833.81     9914.75    923.44 o
   3   8   0    15432.82    15617.46   3807.46 o
   4   8   0       57.95      118.03     30.23 o
   5   8   0    16437.60    16585.63   2066.08 o
   6   8   0     8353.04     8736.66    496.60 o
   7   8   0       93.67      185.39     33.11 o
   8   8   0    11879.51    12677.00    807.13 o
   9   8   0     1046.84     1379.66    117.20 o
  10   8   0     1868.48     1979.31    105.97 o
  11   8   0     3320.83     3478.67    164.68 o
   1   9   0     5268.38     2323.79    292.06 o
   2   9   0       43.42      115.15     36.36 o
   3   9   0     1377.94     1084.04     82.43 o
   4   9   0      621.46      652.61    101.10 o
   5   9   0       13.32       33.44     34.11 o
   6   9   0       77.71      144.63     36.26 o
   7   9   0     1822.06     1796.42    110.62 o
   8   9   0      912.17      846.21     72.99 o
   9   9   0      284.14      320.69     71.76 o
  10   9   0      471.96      548.88     49.43 o
  11   9   0        1.85       81.58     45.69 o
   0  10   0    24913.45    13948.02   2423.95 o
   1  10   0     3648.71     1833.42    197.04 o
   2  10   0    12260.79     7693.49    749.86 o
   3  10   0    11413.81     7964.01    882.89 o
   4  10   0      143.73      165.64     30.43 o
   5  10   0     7688.88     8599.70   1149.45 o
   6  10   0     1976.23     2150.32    152.76 o
   7  10   0     1093.28     1134.87     74.90 o
   8  10   0     4977.55     5546.41    367.07 o
   9  10   0     1964.35     2011.39    101.65 o
  10  10   0      725.50      699.88     44.05 o
  11  10   0     2110.10     1820.93    135.15 o
   1  11   0    34615.33    22262.70   2940.32 o
   2  11   0    14522.37    10522.03    949.41 o
   3  11   0     2755.05     1909.08    181.34 o
   4  11   0    14791.02    17745.89   3136.93 o
   5  11   0     2088.53     2269.28    304.85 o
   6  11   0     1934.03     2134.44    167.48 o
   7  11   0     5332.42     5977.00    258.01 o
   8  11   0      540.12      601.83     49.34 o
   9  11   0     2512.80     2189.14    214.50 o
  10  11   0     3025.33     3131.54    195.56 o
   0  12   0      428.92      358.90     42.10 o
   1  12   0        8.32       54.58     27.54 o
   2  12   0      908.90      638.15     64.00 o
   3  12   0      452.40      437.06     37.19 o
   4  12   0      114.23      174.13     31.25 o
   5  12   0      116.71      157.98     33.15 o
   6  12   0      235.36      286.77     30.76 o
   7  12   0       43.75       84.82     26.85 o
   8  12   0       18.19       75.16     27.90 o
   9  12   0       78.09      118.89     33.87 o
  10  12   0       24.05       61.62     53.27 o
   1  13   0    17285.47    12947.00   1613.21 o
   2  13   0    12127.79     8613.51    664.63 o
   3  13   0     3030.06     2750.14    130.33 o
   4  13   0    20800.13    25015.84   4066.41 o
   5  13   0     5299.32     5981.10    759.91 o
   6  13   0     4032.38     5004.90    507.99 o
   7  13   0     9471.29    11075.73    679.59 o
   8  13   0      554.68      757.15     55.80 o
   9  13   0     2862.32     2804.35    147.79 o
  10  13   0     3676.73     3021.10    277.91 o
   0  14   0     2088.54     1613.77    240.87 o
   1  14   0     1803.71     1460.15    128.61 o
   2  14   0     1012.88      873.60     51.55 o
   3  14   0     7380.68     6722.52    482.42 o
   4  14   0     1288.61     1720.65    322.81 o
   5  14   0     4805.21     5932.08    866.09 o
   6  14   0     3528.08     3701.82    369.29 o
   7  14   0      320.57      367.77     45.53 o
   8  14   0     2013.52     2466.56    163.63 o
   9  14   0      370.57      361.20     43.08 o
   1  15   0    10567.78     7821.87    574.05 o
   2  15   0     6390.97     5664.98    694.80 o
   3  15   0      271.75      332.36     73.81 o
   4  15   0     5357.08     7145.32   1200.95 o
   5  15   0     1631.44     2484.27    314.18 o
   6  15   0     1015.40     1325.48    111.20 o
   7  15   0     4021.22     4360.86    395.12 o
   8  15   0      353.80      455.23     53.78 o
   9  15   0     1070.21      993.76     91.84 o
   0  16   0    14225.96    12234.34   2192.63 o
   1  16   0     2758.94     2286.83    223.39 o
   2  16   0     4860.64     4377.67    550.73 o
   3  16   0    12991.24    12875.63    788.70 o
   4  16   0      381.86      549.85    103.98 o
   5  16   0     8347.79    11878.88   1356.27 o
   6  16   0     6731.65     8857.73    724.73 o
   7  16   0      335.02      480.02     70.21 o
   8  16   0     4318.47     4815.18    313.21 o
   1  17   0       72.60      149.98     65.78 o
   2  17   0       45.73       82.13     36.86 o
   3  17   0      130.69      167.09     32.33 o
   4  17   0       54.09      117.26     30.81 o
   5  17   0      278.49      300.89     32.36 o
   6  17   0        3.41       -6.51     33.09 o
   7  17   0       68.02       67.82     36.91 o
   8  17   0      118.45      174.59     61.82 o
   0  18   0     8262.32     8023.06   1969.30 o
   1  18   0     1496.69     1436.71    119.00 o
   2  18   0     2836.34     2840.69    316.53 o
   3  18   0     9236.68    10821.27    602.68 o
   4  18   0      408.96      534.73    116.09 o
   5  18   0     4599.87     6391.01    621.79 o
   6  18   0     4833.66     6674.96    469.81 o
   7  18   0      160.31      224.60     35.22 o
   1  19   0     3467.79     3862.57    448.15 o
   2  19   0     1214.13     1401.25    160.68 o
   3  19   0      660.80      876.00     90.09 o
   4  19   0     1338.32     1788.96    250.54 o
   5  19   0       69.23      111.02     30.98 o
   6  19   0      636.73      841.91     80.68 o
   0  20   0     1929.56     2387.20    351.93 o
   1  20   0      624.98      624.11     69.35 o
   2  20   0      429.51      363.64     44.26 o
   3  20   0     1678.68     1591.55    103.49 o
   4  20   0      189.90      336.25     62.02 o
   5  20   0      816.83      919.51    104.06 o
   1  21   0     5007.64     5579.24    687.59 o
   2  21   0     1899.34     2017.24    193.16 o
   3  21   0     1081.13     1190.08    115.38 o
   0  22   0      449.46      378.61     88.48 o
   1  22   0       64.90      159.06     40.87 o
 -12   1   1     5153.33     4673.28    763.60 o
 -11   1   1      623.39      667.04     88.57 o
 -10   1   1     3264.89     3892.21     68.50 o
  -9   1   1     9688.97    10600.91    423.58 o
  -8   1   1      869.12      878.01     58.43 o
  -7   1   1    11692.28     9832.84   1279.02 o
  -6   1   1    31791.56    31051.40   3756.34 o
  -5   1   1       41.61       65.34     40.79 o
  -4   1   1    55114.51    53930.54   8384.10 o
  -3   1   1    50275.88    61009.37   6987.65 o
  -2   1   1    23772.73    31857.78   2737.95 o
  -1   1   1    81538.44   211099.88   3802.84 o
   0   1   1     5925.20     7497.08    396.62 o
   1   1   1    33749.95    66106.13   5916.93 o
   2   1   1    31683.02    45602.74   3688.87 o
   3   1   1     1516.98     1406.92    109.18 o
   4   1   1    15166.28    14801.02    930.74 o
   5   1   1    20515.89    17580.62   2056.15 o
   6   1   1       75.02       79.28     45.46 o
   7   1   1    15551.24    17440.48    626.35 o
   8   1   1     3524.57     3921.64    281.04 o
   9   1   1     3616.34     3195.35    478.46 o
  10   1   1     4870.91     5105.72    656.87 o
  11   1   1       24.68       55.96     59.36 o
  12   1   1     1249.21     1192.13     67.74 o
 -12   2   1        5.00       82.19     68.20 o
 -11   2   1     1765.73     2103.72     64.80 o
 -10   2   1     1389.95     1845.92     60.98 o
  -9   2   1     1073.52     1257.71     93.24 o
  -8   2   1    12497.46    11278.30    935.15 o
  -7   2   1     4344.58     3960.25    293.92 o
  -6   2   1     6755.46     5359.39    773.30 o
  -5   2   1    11985.40     8765.22   1225.44 o
  -4   2   1       13.40      107.85     41.70 o
  -3   2   1    18413.13    18439.17   2195.60 o
  -2   2   1    16324.38    16788.58   1400.09 o
  -1   2   1      305.29      277.29     55.97 o
   0   2   1    44470.83    64004.32   3728.45 o
   1   2   1    21204.68    29815.09   4355.47 o
   2   2   1     2810.10     2986.50    371.07 o
   3   2   1    35900.70    44786.19   5218.53 o
   4   2   1     1786.86     1735.29    198.61 o
   5   2   1     8128.51     7387.52    779.44 o
   6   2   1    10715.34     9840.32   1073.44 o
   7   2   1      241.13      219.73     34.73 o
   8   2   1     6292.74     6577.06     72.98 o
   9   2   1     2833.12     2417.20     65.66 o
  10   2   1       39.97       47.73     40.18 o
  11   2   1      976.68      982.89    130.85 o
  12   2   1      480.72      416.46     53.16 o
 -12   3   1     1497.97     1306.44    173.38 o
 -11   3   1      176.35       73.95     58.12 o
 -10   3   1     1529.88     1842.58     62.27 o
  -9   3   1     2398.71     2139.92    281.16 o
  -8   3   1      171.38      214.19     48.01 o
  -7   3   1     1713.14     1636.68    109.01 o
  -6   3   1     8779.91     7789.01    813.78 o
  -5   3   1     1333.97      826.36    131.33 o
  -4   3   1    18651.08    17363.86   3356.64 o
  -3   3   1    18591.28    16294.90   2428.78 o
  -2   3   1     2417.65     1894.26     90.35 o
  -1   3   1    26627.48    23716.06    914.83 o
   0   3   1     2706.68     1825.03     90.68 o
   1   3   1     2876.40     2142.70    202.24 o
   2   3   1     4630.64     5549.33    995.69 o
   3   3   1      870.07      855.94    137.08 o
   4   3   1     1481.13     1726.47    214.26 o
   5   3   1     4637.70     4469.43    482.26 o
   6   3   1       90.01       82.38     36.12 o
   7   3   1     2833.83     2595.87    271.08 o
   8   3   1     2636.40     2639.42    306.16 o
   9   3   1       27.22      157.46     83.95 o
  10   3   1      769.43      957.02     73.72 o
  11   3   1       56.91      146.93     59.37 o
  12   3   1      139.99      146.98     87.49 o
 -12   4   1       15.26      -85.16    187.99 o
 -11   4   1     4390.44     4894.90    314.03 o
 -10   4   1     7512.83     7144.25   1080.05 o
  -9   4   1     1043.84     1012.95     52.14 o
  -8   4   1    12995.94    12225.57    726.23 o
  -7   4   1     2111.02     2050.95    182.51 o
  -6   4   1    17087.60    14906.32   1770.09 o
  -5   4   1    32550.11    31465.91   6901.41 o
  -4   4   1      364.69      457.73     82.23 o
  -3   4   1    36022.49    30638.49   5130.08 o
  -2   4   1    34685.54    33874.76   7522.16 o
  -1   4   1      113.09      148.58     49.02 o
   0   4   1    62709.93    54470.59   5462.87 o
   1   4   1    35641.61    28481.40   3866.41 o
   2   4   1    11319.05    11000.69   2132.44 o
   3   4   1    70529.39   108378.45  18847.56 o
   4   4   1     2632.21     2316.32    348.37 o
   5   4   1    26392.57    27521.75   2951.42 o
   6   4   1    20997.62    22364.61   1778.81 o
   7   4   1      189.06      223.19     36.13 o
   8   4   1     6436.55     6577.36    545.96 o
   9   4   1     4443.32     4387.58    142.53 o
  10   4   1      568.15      428.56    154.30 o
  11   4   1     5069.00     5132.25    109.07 o
 -12   5   1       74.83       49.93     89.21 o
 -11   5   1        4.24       -7.80     87.44 o
 -10   5   1      191.40      172.59     43.57 o
  -9   5   1      400.40      446.34     45.45 o
  -8   5   1      923.86      999.53     90.35 o
  -7   5   1     1223.82     1246.61    121.26 o
  -6   5   1      782.38      791.22    116.58 o
  -5   5   1     3438.52     2777.61    510.89 o
  -4   5   1     2289.48     1704.58    224.63 o
  -3   5   1      749.90      675.00    138.23 o
  -2   5   1     4420.37     2419.47    317.09 o
  -1   5   1      717.40      315.44     43.13 o
   0   5   1       30.31       16.56     32.10 o
   1   5   1     7680.35     5199.99   1122.02 o
   2   5   1     5662.06     5757.77   1615.34 o
   3   5   1     1763.92     1852.50    297.52 o
   4   5   1    12194.55    12137.10   2008.43 o
   5   5   1      803.16      778.05     97.23 o
   6   5   1     2699.53     2689.89    241.34 o
   7   5   1     2822.22     2761.82    137.58 o
   8   5   1       49.48       79.83     31.39 o
   9   5   1       48.96       23.96     39.64 o
  10   5   1      769.76      653.36     40.98 o
  11   5   1       12.44       44.59     63.83 o
 -12   6   1       13.94       69.07     83.94 o
 -11   6   1     2293.32     2492.23     63.13 o
 -10   6   1     2105.74     2043.36    116.02 o
  -9   6   1      888.63      971.81     54.08 o
  -8   6   1    15909.12    18215.88   1242.36 o
  -7   6   1      879.13      950.33     79.19 o
  -6   6   1    11284.31    10495.29   1155.97 o
  -5   6   1    15547.13    13540.73   1659.26 o
  -4   6   1      110.44       78.02     28.24 o
  -3   6   1    15110.72    12403.34   3273.13 o
  -2   6   1    20898.89    11801.67   1936.64 o
  -1   6   1      430.80      331.77     51.78 o
   0   6   1    30649.95    16668.25   1834.76 o
   1   6   1    24240.63    14096.06   2740.47 o
   2   6   1    15900.76    10311.43   2349.32 o
   3   6   1    40178.32    46527.50  11589.95 o
   4   6   1     5362.32     5413.71    941.01 o
   5   6   1    16084.95    17668.06   2122.60 o
   6   6   1     8799.12     9231.09    796.28 o
   7   6   1       45.96       28.87     31.45 o
   8   6   1     5594.24     5656.52    339.64 o
   9   6   1     1869.22     1995.74    104.96 o
  10   6   1       31.93       55.59     39.24 o
  11   6   1     1871.09     2025.27    163.08 o
 -12   7   1     1584.60     1565.08     70.42 o
 -11   7   1      310.95      308.48     67.32 o
 -10   7   1     1940.13     2192.91    189.11 o
  -9   7   1     5518.69     5259.22    351.62 o
  -8   7   1       28.83       27.78     48.28 o
  -7   7   1     9413.65     9485.12   1138.57 o
  -6   7   1     4042.65     3575.12    393.45 o
  -5   7   1     2337.61     2196.75    289.00 o
  -4   7   1    23848.66    19305.28   3757.26 o
  -3   7   1     1838.38     1724.74    412.44 o
  -2   7   1    15597.57     8371.53   1096.62 o
  -1   7   1    44777.29    28566.52   1417.60 o
   0   7   1      697.49      257.62     35.12 o
   1   7   1    35978.42    21294.53   4666.54 o
   2   7   1    21854.84    14029.80   3300.77 o
   3   7   1     2053.13     2219.87    571.00 o
   4   7   1    25594.53    30066.27   5475.83 o
   5   7   1     7512.71     8169.53   1098.00 o
   6   7   1     5184.42     4756.69    300.28 o
   7   7   1    12735.97    12712.19    462.28 o
   8   7   1     1894.30     1947.68    142.27 o
   9   7   1     5823.56     5905.24    341.52 o
  10   7   1     4990.27     5712.48    266.62 o
  11   7   1       53.23       69.76     52.21 o
 -11   8   1        9.38      -10.63     51.84 o
 -10   8   1      157.67      168.03     40.13 o
  -9   8   1      231.89      275.18     44.13 o
  -8   8   1      616.89      582.85     44.83 o
  -7   8   1      186.19      206.93     34.93 o
  -6   8   1     1287.13     1136.96     98.88 o
  -5   8   1       17.00       12.42     35.78 o
  -4   8   1      996.62      751.41    148.64 o
  -3   8   1       33.86       20.31     28.08 o
  -2   8   1      111.18      657.22    222.60 o
  -1   8   1      268.07      185.27     35.68 o
   0   8   1      762.17      349.68     31.89 o
   1   8   1     3751.61     2190.10    539.39 o
   2   8   1        9.24       -2.33     28.43 o
   3   8   1     3633.89     3834.18   1037.88 o
   4   8   1      150.71      208.90     32.86 o
   5   8   1     2318.87     2316.10    297.60 o
   6   8   1      276.53      268.56     29.33 o
   7   8   1      981.34     1107.10     89.43 o
   8   8   1      430.51      415.20     32.20 o
   9   8   1       68.82      117.45     34.34 o
  10   8   1      213.31      198.76     59.18 o
  11   8   1       92.74      238.32     65.24 o
 -11   9   1       63.12       68.07     43.56 o
 -10   9   1     2827.07     3059.84    340.38 o
  -9   9   1     2928.89     3050.82    212.70 o
  -8   9   1       32.34       98.59     44.24 o
  -7   9   1    11901.85    12520.18   1210.52 o
  -6   9   1    10309.53     9890.38   1170.12 o
  -5   9   1     2460.28     2077.49    233.40 o
  -4   9   1    31031.27    29971.81   5456.80 o
  -3   9   1     8139.88     5107.97    674.80 o
  -2   9   1    19581.37    10386.78   1417.73 o
  -1   9   1    41673.21    22063.71   2346.24 o
   0   9   1      159.05      -30.22     33.89 o
   1   9   1    32760.55    19098.52   3594.08 o
   2   9   1    27588.05    18927.45   4054.21 o
   3   9   1      747.34     1068.29    286.01 o
   4   9   1    25931.56    30954.10   7001.00 o
   5   9   1    10641.30    11452.44   1674.93 o
   6   9   1     2441.78     3115.51    345.26 o
   7   9   1    17012.83    17579.43    687.31 o
   8   9   1     1479.14     1783.56     62.32 o
   9   9   1     3390.96     3612.06    177.99 o
  10   9   1     5266.42     6278.62    370.47 o
  11   9   1       44.70       50.43     45.01 o
 -11  10   1      667.06      489.66     81.93 o
 -10  10   1      611.06      621.16    126.57 o
  -9  10   1      109.35      176.51     44.37 o
  -8  10   1     2273.48     2330.67    149.25 o
  -7  10   1     3319.37     3391.98    266.50 o
  -6  10   1      480.92      559.49     53.49 o
  -5  10   1     7432.35     7127.34    825.54 o
  -4  10   1     2394.06     2312.04    501.77 o
  -3  10   1     7581.80     5353.50    628.05 o
  -2  10   1    10001.54     4982.45    445.18 o
  -1  10   1      445.07      259.01     33.33 o
   0  10   1    11572.64     5930.11   1082.03 o
   1  10   1     1841.81     1065.41    188.45 o
   2  10   1     1470.96      979.24    196.03 o
   3  10   1     4085.74     4724.98   1191.63 o
   4  10   1     1123.31     1272.01    217.58 o
   5  10   1     1006.96     1155.93    169.30 o
   6  10   1     3692.58     3705.51    318.21 o
   7  10   1       56.26       30.84     31.26 o
   8  10   1     3702.36     3962.08    174.84 o
   9  10   1     1121.01     1136.68    110.05 o
  10  10   1      158.64      161.97     43.88 o
 -11  11   1       22.23      174.70     84.05 o
 -10  11   1      950.31      998.07     71.33 o
  -9  11   1      497.10      527.32     40.83 o
  -8  11   1      109.00      103.67     38.75 o
  -7  11   1     1560.02     1818.75    137.65 o
  -6  11   1     1898.63     1645.50     98.50 o
  -5  11   1      679.49      705.48     70.20 o
  -4  11   1    10036.25    10215.35   2050.10 o
  -3  11   1     1696.12      950.45    102.92 o
  -2  11   1     7548.22     4405.43    155.90 o
  -1  11   1    10408.64     5762.52    310.36 o
   0  11   1      866.75      441.90     75.74 o
   1  11   1     8146.60     4427.10    864.24 o
   2  11   1     5725.44     3939.12    652.19 o
   3  11   1      778.92      677.15     90.58 o
   4  11   1     5895.36     6800.28   1415.63 o
   5  11   1     3988.43     4423.31    615.10 o
   6  11   1      940.43     1111.98     79.66 o
   7  11   1     5051.02     6043.61    358.32 o
   8  11   1     1184.46     1253.01     55.66 o
   9  11   1     1434.47     1571.86     55.64 o
  10  11   1     2272.67     1962.08    167.21 o
 -10  12   1     2187.79     2147.78    198.68 o
  -9  12   1      547.83      640.11     66.07 o
  -8  12   1     6344.84     7868.43    611.15 o
  -7  12   1     3302.21     3567.62    262.14 o
  -6  12   1     2691.86     3010.73    157.32 o
  -5  12   1    19548.42    22612.48   3265.49 o
  -4  12   1     1177.81     1475.56    353.71 o
  -3  12   1    15219.91    11250.50   1405.73 o
  -2  12   1    21576.31    15745.73    741.60 o
  -1  12   1     2685.62     1479.20    122.63 o
   0  12   1    22116.68    13405.63   1365.88 o
   1  12   1    14607.21    10024.38   1580.51 o
   2  12   1     1751.80     1475.77    254.43 o
   3  12   1    14613.76    13316.82   1935.55 o
   4  12   1     3533.37     3991.54    827.17 o
   5  12   1     4753.31     5670.55    915.35 o
   6  12   1     9560.48    11318.74   1165.25 o
   7  12   1      108.93      199.13     29.59 o
   8  12   1     4360.34     4735.51    127.24 o
   9  12   1     2382.38     2645.19    162.02 o
  10  12   1      105.33       53.03     39.94 o
 -10  13   1       39.51       91.16     41.79 o
  -9  13   1      338.36      459.52     45.82 o
  -8  13   1      208.75      286.81     38.55 o
  -7  13   1      437.50      655.92     44.99 o
  -6  13   1      859.91      954.64     53.48 o
  -5  13   1       14.07       41.68     28.13 o
  -4  13   1       70.17      129.44     27.54 o
  -3  13   1      157.02      286.15     78.82 o
  -2  13   1      670.00      528.87     50.95 o
  -1  13   1       10.61      126.35     49.10 o
   0  13   1      405.67      259.85     38.21 o
   1  13   1      570.98      397.02     28.43 o
   2  13   1     3022.21     2407.76    345.61 o
   3  13   1       96.86       90.19     31.34 o
   4  13   1      247.60      331.61     41.87 o
   5  13   1      129.37      214.27     33.95 o
   6  13   1      314.39      344.09     57.96 o
   7  13   1       42.91       69.55     27.51 o
   8  13   1      115.68      146.41     34.82 o
   9  13   1      147.49      183.04     32.33 o
  -9  14   1      400.11      485.83     39.46 o
  -8  14   1     6032.45     7023.95    740.27 o
  -7  14   1     1318.07     1581.62     83.72 o
  -6  14   1     3273.51     3574.65    414.45 o
  -5  14   1     9532.04    11067.87   1425.19 o
  -4  14   1     1409.57     1526.81    253.07 o
  -3  14   1     9336.12     8645.75    834.91 o
  -2  14   1    13095.17     9476.16    748.08 o
  -1  14   1      529.79      401.21     63.66 o
   0  14   1    14059.53     9665.20   1278.66 o
   1  14   1     3833.28     2687.30    434.43 o
   2  14   1     3299.87     3052.87    451.38 o
   3  14   1    11891.13    11512.34   1391.53 o
   4  14   1     1823.50     2587.06    438.63 o
   5  14   1     3187.15     4316.10    687.58 o
   6  14   1     6217.51     7776.71    783.35 o
   7  14   1      470.82      527.24     52.12 o
   8  14   1     2327.16     2498.70    168.78 o
   9  14   1     1923.14     2076.76    110.39 o
  -9  15   1     4209.40     4439.91    358.58 o
  -8  15   1      184.08      310.31     57.70 o
  -7  15   1     4322.47     5459.83    323.74 o
  -6  15   1     2645.27     3137.99    285.46 o
  -5  15   1      399.98      485.21     53.43 o
  -4  15   1     6310.32     8645.78   1453.43 o
  -3  15   1     3565.76     2719.55    227.04 o
  -2  15   1      372.45      391.46     51.85 o
  -1  15   1     9208.90     7054.72    777.74 o
   0  15   1     4847.33     3769.32    372.96 o
   1  15   1     4841.99     3302.16    551.10 o
   2  15   1     7795.67     7085.06    701.11 o
   3  15   1        1.65       61.90     39.93 o
   4  15   1     7411.58     9901.56   1959.32 o
   5  15   1     1866.09     2589.12    403.82 o
   6  15   1      513.43      582.77     90.01 o
   7  15   1     1722.99     1996.87    153.57 o
   8  15   1      259.78      286.10     40.32 o
  -8  16   1      741.27      859.32     79.15 o
  -7  16   1      260.21      283.07     44.06 o
  -6  16   1      421.44      608.26     46.98 o
  -5  16   1     1135.85     1544.43    216.52 o
  -4  16   1        5.83       -6.67     36.06 o
  -3  16   1      546.51      451.69     38.51 o
  -2  16   1      890.18      717.31     71.52 o
  -1  16   1        6.10        4.83     29.12 o
   0  16   1      915.11      836.98     92.72 o
   1  16   1     1898.31     1714.66    217.75 o
   2  16   1       45.51      -35.85     35.85 o
   3  16   1     1485.28     1461.96    142.26 o
   4  16   1      745.25      842.16    116.34 o
   5  16   1       47.51       67.17     52.19 o
   6  16   1      536.63      730.40    123.38 o
   7  16   1        2.15       17.21     28.94 o
   8  16   1       97.29      155.94     36.12 o
  -8  17   1      110.48      131.76     39.31 o
  -7  17   1     5341.00     7063.62    379.20 o
  -6  17   1     4882.66     5784.16    442.47 o
  -5  17   1      472.22      594.64     50.28 o
  -4  17   1     6974.23     8454.90   1439.28 o
  -3  17   1     2566.40     2756.51    103.35 o
  -2  17   1     1760.04     1575.59    199.15 o
  -1  17   1    10940.88     9289.73    947.94 o
   0  17   1     2718.02     2384.83    280.25 o
   1  17   1     5022.71     4920.60    419.08 o
   2  17   1    11730.79    10813.99   1447.90 o
   3  17   1       97.56      100.05     33.59 o
   4  17   1     6656.92     9551.74   1647.16 o
   5  17   1     3362.31     4750.10    645.32 o
   6  17   1      694.24      982.63     86.34 o
   7  17   1     3155.27     3755.02    315.88 o
  -7  18   1       53.14       56.70     35.10 o
  -6  18   1      122.48      169.12     34.18 o
  -5  18   1      723.84      878.32    112.22 o
  -4  18   1        4.26       67.26     29.40 o
  -3  18   1     1408.37     1571.40    130.36 o
  -2  18   1      977.37     1036.51    113.36 o
  -1  18   1      366.17      361.60     49.56 o
   0  18   1     2060.04     1978.05    257.51 o
   1  18   1       30.57      -26.15     58.79 o
   2  18   1     1299.05     1327.75    250.18 o
   3  18   1      855.78      952.91    111.88 o
   4  18   1       82.81      200.38     42.43 o
   5  18   1      414.21      613.84     86.26 o
   6  18   1      641.70      681.72     98.49 o
  -6  19   1     2482.12     3015.76    222.45 o
  -5  19   1      199.43      373.01     43.60 o
  -4  19   1     3009.16     3397.66    534.91 o
  -3  19   1     1753.87     1893.91    123.66 o
  -2  19   1      687.74      858.78    109.65 o
  -1  19   1     3012.82     3235.83    350.69 o
   0  19   1      738.97      853.20     96.25 o
   1  19   1     1269.50     1519.61     92.60 o
   2  19   1     4272.95     4868.17    513.22 o
   3  19   1       31.98       11.93     39.54 o
   4  19   1     2835.86     3872.23    588.91 o
   5  19   1     1084.01     1200.60    127.64 o
   6  19   1      300.97      274.99     38.08 o
  -5  20   1     4561.77     5393.64    723.16 o
  -4  20   1      267.76      518.01     80.69 o
  -3  20   1     4844.51     5286.44    247.76 o
  -2  20   1     3673.35     4085.87    251.24 o
  -1  20   1     1377.31     1596.57    101.08 o
   0  20   1     5980.45     7302.80    739.50 o
   1  20   1     1284.18     1479.64    212.23 o
   2  20   1     1113.85     1085.11     90.53 o
   3  20   1     4405.50     4957.93    708.29 o
   4  20   1      204.41      286.08     51.73 o
  -4  21   1       24.38       33.60     49.46 o
  -3  21   1        5.03       73.41     34.06 o
  -2  21   1       73.64      207.25     52.76 o
  -1  21   1       81.07       78.91     40.40 o
   0  21   1      145.30      215.74     29.97 o
   1  21   1        7.93       35.35     58.45 o
   2  21   1        9.65       31.35     32.59 o
   3  21   1       33.88      -26.69     64.14 o
  -1  22   1      420.66      431.45     97.98 o
   0  22   1     4824.00     4323.05    607.53 o
 -12   0   2      169.28      147.00     84.00 o
 -11   0   2     1897.01     2138.63     91.76 o
 -10   0   2     4810.00     4750.32    100.35 o
  -9   0   2     1125.50     1168.54     80.95 o
  -8   0   2    13544.26    13110.24   1987.54 o
  -7   0   2    14627.95    11129.54   1507.63 o
  -6   0   2     3894.64     4034.64    542.43 o
  -5   0   2    33005.89    40802.07   5700.43 o
  -4   0   2     9486.73    12128.44    164.24 o
  -1   0   2       97.60      415.27    112.14 o
   0   0   2    76943.60   273731.53  37998.61 o
   1   0   2    66033.09   173397.05  12840.65 o
   2   0   2      281.14      419.95     43.84 o
   3   0   2    18580.91    23733.82   1017.38 o
   4   0   2    12788.07    12738.42    662.56 o
   5   0   2     6929.76     6307.86    226.42 o
   6   0   2    15177.32    13771.85   1628.26 o
   7   0   2      162.24      206.67     67.22 o
   8   0   2    10979.38    12277.67    122.26 o
   9   0   2     5226.10     5771.56    102.29 o
  10   0   2     1196.07     1081.49     89.68 o
  11   0   2     1987.88     2062.09     97.02 o
 -12   1   2      836.07      767.64     95.66 o
 -11   1   2      272.94      271.24     91.93 o
 -10   1   2       11.94      -51.59     56.88 o
  -9   1   2     2278.76     1934.39    339.18 o
  -8   1   2      203.44      183.78     44.73 o
  -7   1   2     2579.94     2247.12    203.87 o
  -6   1   2     3259.62     2723.09    260.00 o
  -5   1   2      467.75      546.21     42.88 o
  -4   1   2      134.50      195.45     56.93 o
  -3   1   2     6336.77     8175.05    245.98 o
  -2   1   2      712.87      627.56     66.39 o
  -1   1   2     1901.30     2565.24    394.67 o
   0   1   2     7305.04    12796.73   1063.17 o
   1   1   2    59894.53   149389.08  10426.29 o
   2   1   2    10504.08    15365.93   1040.66 o
   3   1   2      401.70      442.60     32.98 o
   4   1   2     5139.18     5229.56    325.16 o
   5   1   2      908.61      813.44     49.42 o
   6   1   2        1.24      176.45     63.20 o
   7   1   2     1464.06     1299.42    171.64 o
   8   1   2     1183.75     1263.64     57.25 o
   9   1   2      146.91       72.50     57.53 o
  10   1   2     1102.52     1195.82     94.92 o
  11   1   2        4.57       28.53     64.70 o
 -12   2   2      343.53      238.67     74.43 o
 -11   2   2      528.24      710.39    103.43 o
 -10   2   2     2353.84     2620.63     64.44 o
  -9   2   2      154.88      205.62     46.47 o
  -8   2   2     4066.14     3688.17    601.10 o
  -7   2   2     8323.96     7386.89    526.69 o
  -6   2   2      569.94      438.93     43.44 o
  -5   2   2    24968.36    26328.87   2379.44 o
  -4   2   2      880.04      847.53    142.74 o
  -3   2   2    17653.27    20519.47   2300.85 o
  -2   2   2    12499.13    14407.99    885.54 o
  -1   2   2     2503.92     3123.49    364.92 o
   0   2   2      977.59      949.24     45.81 o
   1   2   2      504.06      664.89     68.70 o
   2   2   2      141.87      271.20     29.92 o
   3   2   2    20702.18    28537.13   2445.07 o
   4   2   2     6924.66     7297.70    535.59 o
   5   2   2     6123.33     5943.27    416.75 o
   6   2   2    20345.67    21533.36   1699.13 o
   7   2   2       64.00       10.01     39.25 o
   8   2   2     5813.73     5577.74    447.04 o
   9   2   2     2264.26     2187.92    445.69 o
  10   2   2      163.21      155.02     46.92 o
  11   2   2     1510.23     1605.60     67.77 o
 -12   3   2     3341.27     3475.62     73.33 o
 -11   3   2     2169.08     2266.81    129.85 o
 -10   3   2     2649.28     2575.72     80.84 o
  -9   3   2    10314.04    10113.00   1056.41 o
  -8   3   2      207.64      145.50     45.82 o
  -7   3   2    13081.92     9523.56   1701.76 o
  -6   3   2    19543.03    18484.55   1896.61 o
  -5   3   2       34.25      112.59     39.31 o
  -4   3   2    33981.55    42110.86   3933.01 o
  -3   3   2    39472.52    45194.88   6342.09 o
  -2   3   2     1589.66     1421.63    136.69 o
  -1   3   2    64920.56   104134.84   8371.14 o
   0   3   2    24439.51    30381.43    904.35 o
   1   3   2    12987.06    16420.96   2147.83 o
   2   3   2    46079.18    67619.92   8557.31 o
   3   3   2      967.74     1019.07    119.39 o
   4   3   2    18709.60    22487.32   2397.89 o
   5   3   2    15725.34    17702.23   1739.13 o
   6   3   2       81.46       70.36     31.86 o
   7   3   2     9197.72     9458.73   1052.27 o
   8   3   2     4616.71     4345.74    378.74 o
   9   3   2      587.86      597.84     87.17 o
  10   3   2     5624.44     5356.14    899.74 o
  11   3   2      923.53     1091.33     82.52 o
 -12   4   2       30.56       59.35     74.33 o
 -11   4   2      167.91      219.45     50.75 o
 -10   4   2        3.87        8.88     47.33 o
  -9   4   2      334.04      314.32     48.26 o
  -8   4   2      825.49      821.81    127.74 o
  -7   4   2      386.82      283.48     41.75 o
  -6   4   2      116.47      109.37     40.60 o
  -5   4   2       92.62      160.33     35.28 o
  -4   4   2       30.63       58.84     32.13 o
  -3   4   2      228.60      273.25     35.19 o
  -2   4   2      349.67      203.47     34.57 o
  -1   4   2     1202.46     1045.41     41.85 o
   0   4   2     1281.23     1135.36     93.40 o
   1   4   2     1449.37     1066.14    118.20 o
   2   4   2       92.83      148.41     25.28 o
   3   4   2       15.52        2.46     32.33 o
   4   4   2      160.32      227.84     37.62 o
   5   4   2       55.52       88.83     29.61 o
   6   4   2        4.76     1192.29    435.90 o
   7   4   2      399.38      352.60     55.94 o
   8   4   2      296.76      332.27     30.25 o
   9   4   2      893.48      848.95     43.56 o
  10   4   2      364.90      426.99    115.61 o
  11   4   2       54.92       66.47     96.20 o
 -12   5   2     4230.25     4156.60    422.08 o
 -11   5   2     1785.10     1597.30    129.03 o
 -10   5   2     3496.36     3529.73    317.47 o
  -9   5   2    12529.72    11652.80   1822.47 o
  -8   5   2     1109.35     1109.70    224.28 o
  -7   5   2     5085.45     4515.52   1081.65 o
  -6   5   2    17294.53    17485.04   3281.45 o
  -5   5   2        0.50        6.55     37.14 o
  -4   5   2    24594.46    23338.04   2721.12 o
  -3   5   2    35715.79    38498.11   3760.99 o
  -2   5   2     5763.66     4439.40    239.23 o
  -1   5   2    88818.60   109141.55   5778.57 o
   0   5   2    23146.35    17730.12   1685.97 o
   1   5   2    19533.81    17841.72   1831.61 o
   2   5   2    55115.17    75443.63  13734.72 o
   3   5   2      317.76      299.81     56.59 o
   4   5   2    29160.86    33574.59   5509.93 o
   5   5   2    14647.60    16217.87   1708.01 o
   6   5   2       66.27      111.98     27.32 o
   7   5   2    10098.41    10926.50    996.94 o
   8   5   2     3445.93     3684.54    293.61 o
   9   5   2      160.40      166.43     45.13 o
  10   5   2     4485.56     4608.59    397.60 o
  11   5   2      926.48      965.60     64.52 o
 -12   6   2        8.12      -35.46    100.55 o
 -11   6   2     2468.79     2100.40    182.85 o
 -10   6   2     3078.10     2956.76    201.94 o
  -9   6   2      462.66      453.34     89.62 o
  -8   6   2     4827.46     4682.50    695.51 o
  -7   6   2     4994.57     4493.58   1088.42 o
  -6   6   2     1026.25     1116.74    271.02 o
  -5   6   2    19708.85    15313.16   2930.90 o
  -4   6   2     3742.34     3123.32    398.61 o
  -3   6   2    13546.69    11897.76   1267.66 o
  -2   6   2    45425.19    43536.93   5091.09 o
  -1   6   2      401.96      265.06     28.83 o
   0   6   2    18321.13    13440.75   1405.98 o
   1   6   2    17416.52    13960.11   1301.23 o
   2   6   2      542.79      756.81    179.38 o
   3   6   2    31137.27    38778.43   7640.30 o
   4   6   2     8275.00     8696.33   1443.62 o
   5   6   2     1813.75     1647.24    255.03 o
   6   6   2     9550.76     9508.48   1486.53 o
   7   6   2     1074.40     1006.44     95.43 o
   8   6   2      911.69      916.77     87.71 o
   9   6   2     1124.04     1227.52    119.06 o
  10   6   2      158.16      144.25     53.14 o
  11   6   2     1265.31     1114.67     91.42 o
 -12   7   2      991.72      965.34    122.93 o
 -11   7   2      938.57     1168.79    343.33 o
 -10   7   2     1346.61     1349.21    135.53 o
  -9   7   2     3029.03     3098.64    504.69 o
  -8   7   2        8.68       48.84     45.48 o
  -7   7   2    10582.86     9137.17   2372.62 o
  -6   7   2     1896.28     1583.98    412.13 o
  -5   7   2      108.01       55.37     33.82 o
  -4   7   2     5479.65     4038.97    856.25 o
  -3   7   2     6343.35     5149.28   1162.31 o
  -2   7   2     1199.94      864.11     75.60 o
  -1   7   2    19066.99    12519.94    647.19 o
   0   7   2     6509.90     3913.72    405.66 o
   1   7   2    12980.42     9616.99   1046.53 o
   2   7   2    17875.02    21354.81   4106.93 o
   3   7   2      179.38      229.34     51.68 o
   4   7   2     2384.89     2444.24    465.03 o
   5   7   2     2952.95     3038.56    445.96 o
   6   7   2       13.92        4.04     37.37 o
   7   7   2     1293.59     1391.85    140.79 o
   8   7   2     5867.91     5379.76    585.08 o
   9   7   2       77.64       65.64     38.37 o
  10   7   2     1615.40     1458.93    174.91 o
  11   7   2      537.21      478.18     60.07 o
 -12   8   2      126.34      121.16     67.67 o
 -11   8   2     3273.01     2979.33    638.75 o
 -10   8   2     5291.73     5505.83    639.43 o
  -9   8   2       79.38      152.90     45.39 o
  -8   8   2    16266.84    18198.88   3268.17 o
  -7   8   2     7352.83     8027.47   1669.66 o
  -6   8   2    10918.27     9499.09   2265.91 o
  -5   8   2    37121.07    33424.34   5929.40 o
  -4   8   2     8243.12     6022.20   1006.91 o
  -3   8   2    20431.97    13548.72   1319.73 o
  -2   8   2    40237.54    29459.77   3992.59 o
  -1   8   2     2444.00     1464.08     94.73 o
   0   8   2    42422.09    28607.07   4572.69 o
   1   8   2    40571.05    31408.19   3647.33 o
   2   8   2      706.09      615.81     92.75 o
   3   8   2    25686.71    30839.09   6522.53 o
   4   8   2    14349.54    16218.63   3065.89 o
   5   8   2     3313.18     4072.53    695.74 o
   6   8   2    17526.84    18536.32   2419.53 o
   7   8   2     3557.42     3608.59    504.40 o
   8   8   2     5756.74     5606.50    946.13 o
   9   8   2     8306.20     8864.87    897.73 o
  10   8   2        5.47       42.15     48.46 o
 -11   9   2       85.31      130.97     49.96 o
 -10   9   2       68.57       75.53     58.06 o
  -9   9   2      138.70      218.20     48.78 o
  -8   9   2     1225.37     1398.80    258.13 o
  -7   9   2      554.68      560.99    138.00 o
  -6   9   2     1323.06     1417.45    297.00 o
  -5   9   2        5.57      -30.65     30.65 o
  -4   9   2     1455.04     1196.42    251.31 o
  -3   9   2       20.51       61.42     36.89 o
  -2   9   2      270.40       75.56     29.35 o
  -1   9   2       75.79       51.04     35.55 o
   0   9   2      143.26       61.30     30.28 o
   1   9   2       12.79       45.74     49.30 o
   2   9   2       37.79       92.14     32.80 o
   3   9   2       81.11      168.97     37.32 o
   4   9   2      194.11      260.96     37.73 o
   5   9   2     1204.65     1370.85    213.28 o
   6   9   2      292.98      320.28     49.42 o
   7   9   2     2046.13     2160.95    220.31 o
   8   9   2      596.54      642.81     58.95 o
   9   9   2      464.32      511.95     70.82 o
  10   9   2        7.84       67.15     34.39 o
 -11  10   2     2178.05     2130.07    294.44 o
 -10  10   2     3119.37     3251.81    363.57 o
  -9  10   2      249.72      340.79     62.87 o
  -8  10   2     9549.12    11194.08   1937.58 o
  -7  10   2     8269.96     8268.04   1291.65 o
  -6  10   2     1084.28     1058.30    210.35 o
  -5  10   2    20147.63    18766.30   3284.19 o
  -4  10   2     3200.87     3071.14    629.88 o
  -3  10   2    15760.47     9547.85   1823.98 o
  -2  10   2    25887.90    16738.12   1177.50 o
  -1  10   2        9.09       98.88     31.40 o
   0  10   2    23186.91    13960.76   1971.50 o
   1  10   2    20853.94    14168.36   2712.04 o
   2  10   2      264.35      274.82     46.02 o
   3  10   2    22428.30    27338.40   5351.86 o
   4  10   2    11211.08    13094.98   2323.04 o
   5  10   2     2481.21     3007.05    463.74 o
   6  10   2    13187.22    15878.54   2173.12 o
   7  10   2     1341.18     1415.37    153.38 o
   8  10   2     2560.45     2732.94    195.63 o
   9  10   2     3642.08     3514.24    282.46 o
  10  10   2      192.38      209.12     39.10 o
 -11  11   2      848.82      716.73     51.60 o
 -10  11   2      140.82      230.61     46.45 o
  -9  11   2     3222.50     4019.39    512.79 o
  -8  11   2     1176.44     1486.33    178.50 o
  -7  11   2     3432.17     3333.93    586.60 o
  -6  11   2     9389.23     8478.48   1699.83 o
  -5  11   2      260.74      229.86     31.96 o
  -4  11   2    12576.94    12279.89   3247.70 o
  -3  11   2     7137.18     4274.56    869.49 o
  -2  11   2     2050.27     1070.51    120.31 o
  -1  11   2    16644.88     9385.21   1244.33 o
   0  11   2     3267.46     1950.02    487.49 o
   1  11   2     5036.07     3409.54    878.96 o
   2  11   2    16457.97    12917.42   2814.60 o
   3  11   2     1144.83     1539.92    321.20 o
   4  11   2     5597.43     6683.58   1283.51 o
   5  11   2     7047.82     8667.15   1466.64 o
   6  11   2      418.39      508.52     55.04 o
   7  11   2     3789.00     3964.16    366.81 o
   8  11   2      448.15      459.47     34.46 o
   9  11   2     1603.45     1548.94    122.27 o
 -10  12   2       98.70      124.42     39.33 o
  -9  12   2       51.42       15.12     43.23 o
  -8  12   2      817.44      922.80     98.33 o
  -7  12   2      697.58      823.54     63.33 o
  -6  12   2     1443.76     1470.10    246.42 o
  -5  12   2     6407.37     6047.53   1096.33 o
  -4  12   2       60.60       47.61     67.31 o
  -3  12   2     4538.71     3018.74    502.79 o
  -2  12   2     3348.94     2010.47    306.91 o
  -1  12   2        0.56      -14.95     32.75 o
   0  12   2      139.03      -45.28     81.35 o
   1  12   2      919.92      812.16    178.84 o
   2  12   2     1247.91     1039.71    248.49 o
   3  12   2     1228.43     1621.82    342.62 o
   4  12   2     3142.99     3777.81    707.53 o
   5  12   2        9.62       36.25     29.46 o
   6  12   2     3353.30     3851.18    516.77 o
   7  12   2      557.58      707.14     65.28 o
   8  12   2      265.49      287.05     36.06 o
   9  12   2      225.37      242.41     34.34 o
 -10  13   2      621.89      647.13     96.93 o
  -9  13   2     4118.30     5655.01    622.43 o
  -8  13   2     1031.21     1148.89    104.50 o
  -7  13   2     3170.11     3726.50    619.75 o
  -6  13   2     9636.48    10705.14   1559.70 o
  -5  13   2        1.37       77.37     34.40 o
  -4  13   2    14816.09    14872.62   3799.30 o
  -3  13   2     8182.80     5969.45    763.63 o
  -2  13   2     2132.28     1078.37    185.42 o
  -1  13   2    13976.25     8905.53   1077.13 o
   0  13   2     2294.87     1453.10    302.72 o
   1  13   2     3096.60     2473.95    634.94 o
   2  13   2    12360.60    10232.18   2111.13 o
   3  13   2      563.45      572.28     90.67 o
   4  13   2    10259.33    13900.91   2257.36 o
   5  13   2    10146.09    13469.10   2085.60 o
   6  13   2      262.65      413.96     47.90 o
   7  13   2     7438.57     8568.92    697.68 o
   8  13   2     1619.00     2003.14    124.40 o
   9  13   2      687.61      702.09     71.90 o
 -10  14   2      745.03      826.09     81.06 o
  -9  14   2      105.04      105.02     36.81 o
  -8  14   2      689.29      885.92     90.40 o
  -7  14   2      356.96      458.23     71.81 o
  -6  14   2       20.66      139.19     47.53 o
  -5  14   2      849.43      953.69    167.07 o
  -4  14   2      505.83      538.00    141.23 o
  -3  14   2      617.90      466.28     95.34 o
  -2  14   2     3959.03     2478.57    232.87 o
  -1  14   2      429.00      294.69     51.11 o
   0  14   2     1626.35     1292.23    227.78 o
   1  14   2     1397.83     1111.90    269.07 o
   2  14   2      335.03      348.27     55.02 o
   3  14   2     1934.53     2495.46    375.03 o
   4  14   2       27.58      153.25     44.48 o
   5  14   2     1155.92     1394.87    204.13 o
   6  14   2      775.62      736.91    113.25 o
   7  14   2        4.08       81.94     30.38 o
   8  14   2      343.23      380.92     57.71 o
  -9  15   2     1547.91     1772.70    127.30 o
  -8  15   2      377.36      475.71     64.72 o
  -7  15   2     1195.57     1392.80    230.47 o
  -6  15   2     2246.82     2544.68    303.09 o
  -5  15   2        0.30       60.51     31.21 o
  -4  15   2     2375.49     3049.16    719.45 o
  -3  15   2     2809.76     2475.74    429.99 o
  -2  15   2      402.81      405.96     55.65 o
  -1  15   2     6362.02     4713.26    485.76 o
   0  15   2     2568.38     1889.12    321.06 o
   1  15   2     2979.47     2547.81    518.70 o
   2  15   2     5037.52     4699.20    812.17 o
   3  15   2      170.97      442.82     84.67 o
   4  15   2     2136.17     2916.26    482.69 o
   5  15   2     1048.37     1425.10    192.66 o
   6  15   2       74.31      110.71     34.87 o
   7  15   2     1644.53     1830.18    220.58 o
   8  15   2      636.29      563.37     73.24 o
  -8  16   2     2226.05     2379.57    386.63 o
  -7  16   2     1405.66     1735.55    196.61 o
  -6  16   2      653.02      796.11     69.61 o
  -5  16   2     4569.14     5299.25    746.29 o
  -4  16   2     2112.69     2772.78    576.27 o
  -3  16   2     1531.04     1280.58     94.40 o
  -2  16   2     9154.93     7608.34    823.05 o
  -1  16   2      310.33      267.64     42.22 o
   0  16   2    11030.24     8170.61   1394.94 o
   1  16   2     7095.53     5922.51   1006.73 o
   2  16   2     2222.02     2121.67    299.23 o
   3  16   2     8934.30    12784.58   2208.35 o
   4  16   2      791.87      900.55    160.68 o
   5  16   2     1934.03     2629.67    383.99 o
   6  16   2     2812.35     3887.13    457.10 o
   7  16   2      199.88      284.91     34.75 o
  -8  17   2      315.02      315.44     90.23 o
  -7  17   2        7.83       50.99     33.00 o
  -6  17   2      212.54      271.29     37.69 o
  -5  17   2        5.57       59.00     35.63 o
  -4  17   2      388.39      682.61    137.11 o
  -3  17   2      114.50      194.48     54.22 o
  -2  17   2       40.78      176.86     61.60 o
  -1  17   2      246.68      314.41     38.70 o
   0  17   2       19.01       64.45     33.32 o
   1  17   2       10.49       32.81     42.53 o
   2  17   2      177.03      263.42     43.45 o
   3  17   2       90.37      165.40     33.64 o
   4  17   2        9.22       12.93     48.39 o
   5  17   2      163.43      319.41     50.22 o
   6  17   2        3.55      111.12     46.79 o
   7  17   2       97.97      133.71     34.95 o
  -7  18   2      998.73     1214.66    122.43 o
  -6  18   2      592.67      659.42     65.73 o
  -5  18   2     3576.61     4481.46    609.77 o
  -4  18   2     1042.84     1623.55    272.51 o
  -3  18   2     1532.80     1521.41    158.65 o
  -2  18   2     5849.01     6006.99    429.42 o
  -1  18   2      218.62      264.54     50.53 o
   0  18   2     5184.11     4567.42    618.57 o
   1  18   2     3945.78     3847.36    547.52 o
   2  18   2      699.63      781.00    148.72 o
   3  18   2     5191.28     7174.38   1139.43 o
   4  18   2      894.12     1161.24    186.72 o
   5  18   2      790.51     1030.81    125.94 o
   6  18   2     2276.16     2495.21    348.93 o
  -6  19   2     3345.30     3859.68    267.12 o
  -5  19   2       23.28       51.74     33.70 o
  -4  19   2     3660.32     4893.62    777.13 o
  -3  19   2     2069.14     2204.64    200.32 o
  -2  19   2      902.97      942.20    126.73 o
  -1  19   2     3958.44     3892.93    497.12 o
   0  19   2     1296.00     1155.88     97.02 o
   1  19   2      804.92      828.27    204.70 o
   2  19   2     3088.31     3216.68    487.06 o
   3  19   2      624.72      875.22    175.82 o
   4  19   2     1644.22     2253.60    311.40 o
   5  19   2     2288.22     2787.17    332.17 o
  -5  20   2      252.16      309.94     36.75 o
  -4  20   2       65.35      151.52     30.61 o
  -3  20   2      446.34      502.98     66.77 o
  -2  20   2      883.14      781.53     59.88 o
  -1  20   2        7.36       56.31     49.88 o
   0  20   2      922.47     1049.62    137.62 o
   1  20   2      638.39      674.69     83.02 o
   2  20   2       47.92       77.71     48.70 o
   3  20   2      447.55      575.01    127.38 o
   4  20   2       75.87       94.98     52.46 o
  -3  21   2     3162.58     3165.34    271.93 o
  -2  21   2      910.99      919.88     82.35 o
  -1  21   2     5437.81     5135.26    618.67 o
   0  21   2     1164.05     1301.76    127.09 o
   1  21   2     1647.70     1894.10    257.25 o
   2  21   2     5407.21     5397.40    525.61 o
 -12   1   3     1370.07     1525.31     87.97 o
 -11   1   3     2552.41     2530.50    115.05 o
 -10   1   3      351.64      310.55     42.05 o
  -9   1   3    10381.97    10104.78    974.48 o
  -8   1   3     2882.40     2626.51    282.62 o
  -7   1   3    13470.39    14629.54   1323.29 o
  -6   1   3    30514.39    36061.84   1350.44 o
  -5   1   3      188.51      344.48     54.50 o
  -4   1   3    29669.80    44081.95    889.81 o
  -3   1   3    19801.33    26009.57   3100.03 o
  -2   1   3     2119.92     2612.96     95.25 o
  -1   1   3    39806.48    82519.66  17411.33 o
   0   1   3    27748.29    54158.63   4219.99 o
   1   1   3     9468.67    15943.70   1117.95 o
   2   1   3    66799.13   132277.30   3645.01 o
   3   1   3    11754.43    14303.72    816.03 o
   4   1   3    25239.79    32232.92    953.57 o
   5   1   3    27133.03    31212.41   1323.03 o
   6   1   3       11.69       29.26     25.68 o
   7   1   3    12778.12    11533.14    711.05 o
   8   1   3     4401.52     4002.98    479.15 o
   9   1   3      452.83      322.03     88.50 o
  10   1   3     4534.37     4739.60     72.54 o
  11   1   3     1914.40     1916.49     81.09 o
 -12   2   3      417.60      467.18     77.09 o
 -11   2   3     1441.27     1475.97    163.75 o
 -10   2   3     2830.22     2642.91    394.59 o
  -9   2   3      155.81      179.25     33.82 o
  -8   2   3     5698.14     5062.98    417.92 o
  -7   2   3     9956.71    10754.42   1020.92 o
  -6   2   3      175.04      235.60     48.39 o
  -5   2   3    15897.21    18222.20   1159.84 o
  -4   2   3     8058.61     8525.78   1009.02 o
  -3   2   3     3442.31     3584.44    705.83 o
  -2   2   3    35615.99    59352.13   3049.33 o
  -1   2   3     2520.07     3108.66    318.81 o
   0   2   3    15041.88    25169.03   2942.17 o
   1   2   3    20175.31    30747.88   1718.76 o
   2   2   3        6.12       42.85     23.98 o
   3   2   3    10017.73    12803.66    565.25 o
   4   2   3     8104.03     9165.08    568.95 o
   5   2   3      165.91      204.21     31.07 o
   6   2   3     6901.59     6471.97    470.19 o
   7   2   3     3171.34     2878.93    241.99 o
   8   2   3     1509.76     1257.61    109.85 o
   9   2   3     3212.72     3139.98    220.09 o
  10   2   3       34.23       86.57    116.30 o
  11   2   3      658.17      521.16     58.74 o
 -12   3   3      585.85      644.29     66.62 o
 -11   3   3      325.25      339.40     52.33 o
 -10   3   3      304.45      361.69     61.43 o
  -9   3   3     4602.06     3467.40    401.60 o
  -8   3   3      555.32      519.31     52.41 o
  -7   3   3     2946.30     2953.76    392.45 o
  -6   3   3     2797.64     2802.47    205.57 o
  -5   3   3     1229.27     1113.87    161.33 o
  -4   3   3    10733.60    13569.38   1258.63 o
  -3   3   3     3727.26     4566.59    197.46 o
  -2   3   3     1167.93     1196.54     61.83 o
  -1   3   3     9259.87    12394.83   1096.48 o
   0   3   3     7245.24     8306.00    539.23 o
   1   3   3      985.40     1165.43    110.41 o
   2   3   3    17618.90    21801.13   2074.99 o
   3   3   3     1218.39     1269.08    123.38 o
   4   3   3     9502.61    11109.56    751.90 o
   5   3   3     8401.66     9419.66    635.96 o
   6   3   3      543.71      609.51     56.73 o
   7   3   3     4095.84     3495.73    200.22 o
   8   3   3     1510.58     1393.99    160.00 o
   9   3   3      110.43      128.10     41.62 o
  10   3   3      477.35      689.55    104.27 o
 -12   4   3     1026.87      900.42    102.76 o
 -11   4   3     2702.01     2649.07    354.52 o
 -10   4   3     7407.95     7165.51   1276.77 o
  -9   4   3      476.68      383.23     83.26 o
  -8   4   3     6943.73     5515.29    656.87 o
  -7   4   3     8828.63     7540.42    304.12 o
  -6   4   3       14.43       -1.15     48.17 o
  -5   4   3    35120.60    42358.30   4418.80 o
  -4   4   3    27431.01    32485.16   2904.39 o
  -3   4   3     8721.79     9642.76    897.14 o
  -2   4   3    79014.73   118625.30   7891.01 o
  -1   4   3     6189.96     6780.86    584.39 o
   0   4   3    30195.54    38089.88   2340.45 o
   1   4   3    38070.62    57334.72   8263.68 o
   2   4   3        7.76       74.53     33.50 o
   3   4   3    20733.10    24606.71   2691.68 o
   4   4   3    13840.05    17004.04   1529.22 o
   5   4   3      778.96      933.81     88.19 o
   6   4   3    15328.81    16808.00   1325.95 o
   7   4   3     5105.74     5206.02    428.80 o
   8   4   3     2267.46     1789.04    249.96 o
   9   4   3     7103.14     5853.02    646.29 o
  10   4   3      687.78      816.98     99.13 o
 -12   5   3      845.03      597.89    101.80 o
 -11   5   3      731.29      619.84     81.80 o
 -10   5   3        0.40       59.60     44.64 o
  -9   5   3     1897.73     1480.31    303.18 o
  -8   5   3     1053.48      806.88    182.72 o
  -7   5   3      351.06      315.55     38.20 o
  -6   5   3     3186.46     3678.21    388.92 o
  -5   5   3     3665.45     3683.36    470.32 o
  -4   5   3      401.34      379.33     36.80 o
  -3   5   3     9950.98     9854.55    731.57 o
  -2   5   3     1295.10     1491.99    125.75 o
  -1   5   3     1279.74     1253.09     51.21 o
   0   5   3     1533.80     1227.58     70.59 o
   1   5   3        9.34       19.35     25.91 o
   2   5   3      362.32      534.75     81.13 o
   3   5   3     1796.03     1977.00    270.59 o
   4   5   3       21.87       51.10     27.48 o
   5   5   3      180.64      268.09     28.11 o
   6   5   3      555.30      630.30     51.44 o
   7   5   3      295.16      339.97     40.48 o
   8   5   3       91.71      108.49     44.08 o
   9   5   3      195.84      215.06     36.50 o
  10   5   3       58.00       76.54     38.96 o
 -12   6   3      342.94      319.10     54.85 o
 -11   6   3     1791.05     1595.34    109.64 o
 -10   6   3     3997.44     3785.30    611.48 o
  -9   6   3       18.59       -6.06     50.54 o
  -8   6   3     5176.31     4991.42   1280.79 o
  -7   6   3    12146.44    10267.88   2759.71 o
  -6   6   3       13.06       66.63     37.14 o
  -5   6   3    12587.79    12068.92   1786.94 o
  -4   6   3    21710.94    23290.60   1991.24 o
  -3   6   3     4144.18     4125.02    301.44 o
  -2   6   3    30650.00    29169.26   4121.33 o
  -1   6   3     6350.59     5645.11    198.26 o
   0   6   3    21576.51    21061.78   1423.97 o
   1   6   3    17504.24    16187.69   1736.86 o
   2   6   3      173.51      244.39     42.83 o
   3   6   3    10243.09    11982.66   1812.62 o
   4   6   3     8417.50     8846.52   1138.20 o
   5   6   3      282.65      678.20    161.77 o
   6   6   3     6422.49     6870.17    942.78 o
   7   6   3     3868.16     4005.81    502.44 o
   8   6   3      548.94      484.53     75.67 o
   9   6   3     4775.51     4510.78    681.12 o
  10   6   3       15.33      -41.28     61.25 o
 -12   7   3     1773.38     1507.98    333.02 o
 -11   7   3     3863.73     3259.88    828.27 o
 -10   7   3       45.43      138.51     43.98 o
  -9   7   3     7081.77     3671.44    385.11 o
  -8   7   3     7537.33     6845.99   2170.91 o
  -7   7   3     2268.48     2354.44    483.37 o
  -6   7   3    13047.20    13503.65   2085.04 o
  -5   7   3     3240.51     2911.37    366.03 o
  -4   7   3    10657.70     9611.67   1306.66 o
  -3   7   3    24260.50    23365.02   1880.67 o
  -2   7   3      174.90      116.84     31.04 o
  -1   7   3    24479.36    23336.86   1327.81 o
   0   7   3    24829.62    22750.99   2023.54 o
   1   7   3      558.55      421.64     62.89 o
   2   7   3    18517.03    22694.39   3711.35 o
   3   7   3     2669.53     2966.38    541.72 o
   4   7   3     3144.72     3744.68    553.02 o
   5   7   3    12194.79    12988.62   2017.66 o
   6   7   3      302.25      270.41     74.34 o
   7   7   3     3123.91     2957.01    419.53 o
   8   7   3     4375.67     4158.84    514.27 o
   9   7   3       50.11       52.61     39.76 o
  10   7   3     1836.34     1375.05    217.75 o
 -12   8   3        0.67       78.69     95.30 o
 -11   8   3       91.98       39.46     63.44 o
 -10   8   3       32.10       38.48     75.20 o
  -9   8   3       85.06      109.72     47.35 o
  -8   8   3       66.40       89.98     38.40 o
  -7   8   3      161.70      150.43     33.14 o
  -6   8   3      577.77      534.22    104.82 o
  -5   8   3      747.50      618.07     89.12 o
  -4   8   3     1764.23     1476.06    233.22 o
  -3   8   3      164.90      199.00     31.45 o
  -2   8   3     4545.79     3487.05    128.51 o
  -1   8   3       13.15       -7.79     27.73 o
   0   8   3     2050.46     1687.67    148.14 o
   1   8   3      113.29      143.09     50.80 o
   2   8   3        6.18       45.46     27.11 o
   3   8   3       39.33     1740.19    439.72 o
   4   8   3       48.13       95.26     27.48 o
   5   8   3      163.62      149.68     33.00 o
   6   8   3      154.84      184.85     36.16 o
   7   8   3      860.65      900.62     98.25 o
   8   8   3      183.36      256.59     35.87 o
   9   8   3      357.70      434.80     59.16 o
  10   8   3      160.19      120.33     65.16 o
 -11   9   3     3221.84     2271.35    313.92 o
 -10   9   3       39.33       84.79     48.75 o
  -9   9   3     8754.58     8894.69   2118.85 o
  -8   9   3     4831.81     4759.00   1285.94 o
  -7   9   3     3371.99     3631.81    976.49 o
  -6   9   3    26617.53    26410.49   5444.54 o
  -5   9   3     4193.38     3760.90    656.76 o
  -4   9   3    10777.96     8812.64   1326.20 o
  -3   9   3    24593.85    20569.20   2454.52 o
  -2   9   3      961.21      776.18     57.18 o
  -1   9   3    18555.55    13166.70    871.80 o
   0   9   3    17690.68    12936.48   1432.24 o
   1   9   3      613.29      565.13     89.89 o
   2   9   3    24786.56    30362.70   7080.83 o
   3   9   3     9223.38    11132.37   2140.13 o
   4   9   3     4091.07     4982.54    742.75 o
   5   9   3    11541.80    12510.21   1694.10 o
   6   9   3      421.72      536.72    120.62 o
   7   9   3     3614.02     3720.20    476.64 o
   8   9   3     2217.84     2492.89    236.97 o
   9   9   3      292.73      230.16     37.27 o
 -11  10   3       22.48      126.40    180.13 o
 -10  10   3     1080.98     1162.86    225.21 o
  -9  10   3       76.68      168.31     55.99 o
  -8  10   3     2406.51     2954.78    718.07 o
  -7  10   3     3526.46     3751.15    935.51 o
  -6  10   3      871.15      886.42    239.65 o
  -5  10   3     5893.37     5511.52   1201.39 o
  -4  10   3      823.11      727.77    109.84 o
  -3  10   3     1796.81     1221.95    116.35 o
  -2  10   3     5180.60     3354.21    371.14 o
  -1  10   3      990.54      684.05     58.76 o
   0  10   3     3923.12     2594.95    335.32 o
   1  10   3     9993.11     8087.15    935.02 o
   2  10   3        2.72       49.12     26.83 o
   3  10   3     9341.00    10640.28   2210.44 o
   4  10   3     4157.96     5082.55    795.32 o
   5  10   3     1953.47     1971.10    271.18 o
   6  10   3     4037.69     4372.98    699.95 o
   7  10   3      256.95      288.05     58.57 o
   8  10   3     1510.85     1511.00    145.80 o
   9  10   3     1026.85      989.33     94.46 o
 -11  11   3     1843.50     1760.06    514.65 o
 -10  11   3       15.53      -39.25     48.88 o
  -9  11   3     3368.27     3977.89    770.82 o
  -8  11   3     2112.16     2448.56    459.91 o
  -7  11   3     1136.76     1336.95    308.02 o
  -6  11   3     5166.03     4840.20    994.18 o
  -5  11   3      727.65      698.68     95.06 o
  -4  11   3     3708.44     2817.16    604.57 o
  -3  11   3     4195.00     3160.82    432.85 o
  -2  11   3      525.75      421.20     34.74 o
  -1  11   3     3405.13     2038.44    275.76 o
   0  11   3     3854.46     2892.77    445.18 o
   1  11   3       82.38      132.13     32.85 o
   2  11   3     8490.89     7733.20   1295.49 o
   3  11   3     3932.23     5326.11   1006.49 o
   4  11   3     1294.07     1831.42    303.47 o
   5  11   3     3993.54     4867.28    856.70 o
   6  11   3       44.86      104.96     26.89 o
   7  11   3     1050.52     1003.30    132.36 o
   8  11   3      548.43      629.89     67.90 o
   9  11   3       59.35       87.03     42.41 o
 -10  12   3     5216.10     5346.89    701.24 o
  -9  12   3       92.71       88.29     39.73 o
  -8  12   3     4832.69     5677.96   1158.30 o
  -7  12   3     6376.77     6847.34   1414.83 o
  -6  12   3      672.99      702.18    146.72 o
  -5  12   3    14566.83    13313.15   3249.53 o
  -4  12   3     4836.56     4079.63    721.87 o
  -3  12   3     5573.18     3884.06    597.01 o
  -2  12   3    18104.35    11273.01   1681.06 o
  -1  12   3     2297.06     1416.18    203.72 o
   0  12   3    11609.96     7654.01   1404.34 o
   1  12   3    17160.80    13524.76   2350.17 o
   2  12   3      992.39      920.20    123.12 o
   3  12   3    16614.62    21279.80   4354.30 o
   4  12   3     7197.56     9563.77   1728.58 o
   5  12   3     1375.13     1570.46    259.31 o
   6  12   3    10132.29    12063.64   1755.29 o
   7  12   3      879.37     1111.27    122.72 o
   8  12   3     1425.83     1582.53    177.61 o
   9  12   3     2731.84     2360.66    217.02 o
 -10  13   3      137.63      187.23     63.10 o
  -9  13   3       22.14       89.34     40.08 o
  -8  13   3      177.14      316.72     38.69 o
  -7  13   3       21.16       77.51     41.40 o
  -6  13   3       96.37      159.92     67.17 o
  -5  13   3      372.81      268.74     85.49 o
  -4  13   3      499.63      551.25     89.49 o
  -3  13   3      333.69      268.73     53.11 o
  -2  13   3      271.99      262.62     28.74 o
  -1  13   3     2031.16     1251.93    180.42 o
   0  13   3     1492.17     1294.72    263.68 o
   1  13   3     1530.17     1413.68    261.25 o
   2  13   3      965.65      935.24    192.34 o
   3  13   3        1.30       40.31     40.27 o
   4  13   3       55.39       74.88     25.90 o
   5  13   3      289.75      296.78     44.89 o
   6  13   3       25.68       13.36     34.82 o
   7  13   3      376.68      394.04     35.73 o
   8  13   3      228.98      223.46     56.07 o
 -10  14   3     1661.12     1698.91    284.63 o
  -9  14   3       68.63      176.60     37.00 o
  -8  14   3     4575.98     4855.55    955.82 o
  -7  14   3     3682.03     4230.40    743.37 o
  -6  14   3      739.41      780.99    154.28 o
  -5  14   3     7356.24     7166.48   1759.61 o
  -4  14   3     3037.46     3174.81    663.12 o
  -3  14   3     2827.98     2240.06    328.68 o
  -2  14   3    13460.40     8548.45   1464.41 o
  -1  14   3     2043.28     1430.96    304.97 o
   0  14   3     6214.63     4160.42    849.43 o
   1  14   3    13336.58    10590.37   2041.62 o
   2  14   3      640.37      671.48    101.37 o
   3  14   3     8941.13    11325.08   2310.77 o
   4  14   3     5361.83     7754.76   1295.35 o
   5  14   3     1011.73     1470.69    228.67 o
   6  14   3     5150.02     6455.44   1008.77 o
   7  14   3     1826.99     1830.08    275.34 o
   8  14   3      587.51      522.06     71.24 o
  -9  15   3     1362.50     1695.14    280.29 o
  -8  15   3      478.49      559.55    110.18 o
  -7  15   3      926.73     1167.36    214.46 o
  -6  15   3     3093.32     3499.99    570.26 o
  -5  15   3      285.07      454.43    114.75 o
  -4  15   3     4784.31     5079.74    977.88 o
  -3  15   3     9642.99     7122.27   1140.71 o
  -2  15   3      334.16      238.79     29.40 o
  -1  15   3    11956.54     8014.92   1453.20 o
   0  15   3     5245.74     3540.28    676.80 o
   1  15   3     3188.63     2654.56    457.69 o
   2  15   3     5356.35     4952.24    893.90 o
   3  15   3       94.37       63.26     29.12 o
   4  15   3     2348.92     3497.69    531.95 o
   5  15   3     3782.10     5204.00    805.35 o
   6  15   3       85.32      105.12     27.14 o
   7  15   3     2296.03     2144.96    222.62 o
  -8  16   3      367.56      388.51     37.82 o
  -7  16   3      111.25      145.61     39.39 o
  -6  16   3      120.98      215.72     37.60 o
  -5  16   3     1379.36     1587.95    266.79 o
  -4  16   3      233.03      376.79     47.43 o
  -3  16   3      612.80      478.10    106.77 o
  -2  16   3     1345.72      979.95    116.85 o
  -1  16   3       33.06       55.33     42.79 o
   0  16   3     1929.30     1462.24    280.08 o
   1  16   3      944.16      898.90    146.67 o
   2  16   3        0.62       45.05     29.49 o
   3  16   3     1127.02     1366.50    229.65 o
   4  16   3      686.95     1010.36    187.49 o
   5  16   3        2.31      118.72     53.15 o
   6  16   3      601.72      812.02     85.08 o
   7  16   3      203.66      246.22     44.69 o
  -8  17   3     1002.88     1021.96    141.70 o
  -7  17   3     1245.53     1475.94    255.56 o
  -6  17   3     5251.12     6306.19   1091.91 o
  -5  17   3      661.30      925.03    127.10 o
  -4  17   3     5581.31     5832.85   1067.66 o
  -3  17   3     7533.16     6649.97    669.45 o
  -2  17   3      423.24      387.55     53.71 o
  -1  17   3    12244.44     9968.60   1445.30 o
   0  17   3     3807.75     2994.98    459.02 o
   1  17   3     2689.49     2588.90    357.33 o
   2  17   3     8069.60     8594.91   1282.05 o
   3  17   3     1193.98     1613.78    305.18 o
   4  17   3     2233.89     3155.79    568.53 o
   5  17   3     5563.98     6986.34   1109.96 o
   6  17   3      479.52      548.13    101.82 o
  -7  18   3     1173.57     1169.22    192.54 o
  -6  18   3        9.49       74.06     53.76 o
  -5  18   3      640.38      719.15    102.52 o
  -4  18   3      466.02      576.88     79.94 o
  -3  18   3       25.37       90.36     35.91 o
  -2  18   3      407.71      433.33     71.19 o
  -1  18   3      594.93      476.79     63.81 o
   0  18   3      117.19      149.70     51.87 o
   1  18   3     1294.40     1313.67    198.99 o
   2  18   3       71.79       54.72     34.51 o
   3  18   3      809.62     1102.63    230.83 o
   4  18   3      734.83      905.57    137.87 o
   5  18   3       11.92       69.56     40.07 o
  -6  19   3     2337.42     2788.31    341.85 o
  -5  19   3      161.23      207.82     46.73 o
  -4  19   3     2687.78     3136.15    562.87 o
  -3  19   3     3590.01     3475.30    536.24 o
  -2  19   3      149.70      186.53     29.60 o
  -1  19   3     4246.84     3705.70    474.88 o
   0  19   3      785.62      805.40    154.40 o
   1  19   3      936.18      977.69    167.04 o
   2  19   3     3223.08     3518.80    451.84 o
   3  19   3      843.02     1324.02    236.23 o
   4  19   3     1113.49     1686.32    281.50 o
  -5  20   3     4657.09     5119.50    633.38 o
  -4  20   3     2052.10     2278.40    322.55 o
  -3  20   3      272.09      237.96     28.99 o
  -2  20   3     3995.29     3664.70    412.20 o
  -1  20   3      837.21      646.76     56.78 o
   0  20   3      977.89     1185.92    205.00 o
   1  20   3     4249.05     4106.62    488.75 o
   2  20   3      654.50      617.20     65.39 o
   3  20   3     2687.17     3327.20    676.33 o
  -3  21   3        6.01       90.26     48.48 o
  -2  21   3       53.96        6.96     33.19 o
  -1  21   3       58.07      -12.65     39.05 o
   0  21   3       55.34       23.84     59.71 o
   1  21   3       48.38       58.96     28.68 o
 -12   0   4     2937.29     2937.20    102.75 o
 -11   0   4     2835.09     2534.52    669.66 o
 -10   0   4    13420.98    12796.95   1344.08 o
  -9   0   4     3922.79     3967.64    347.31 o
  -8   0   4    13903.16    18026.27   2879.74 o
  -7   0   4    23192.12    32928.00   1613.69 o
  -6   0   4       13.65       54.21     80.45 o
  -5   0   4    27046.79    36172.97   3891.38 o
  -4   0   4    36287.65    48584.39    227.49 o
  -3   0   4     2937.56     3768.52     91.74 o
  -2   0   4    61476.58   136009.27  32302.95 o
  -1   0   4    42637.72    81823.06  21595.93 o
   0   0   4     4884.66     6839.42   1464.45 o
   1   0   4   113062.73   288517.31  20570.30 o
   2   0   4     1073.67     1304.47    105.30 o
   3   0   4    19164.29    26959.93   1273.91 o
   4   0   4    21484.14    27841.37    100.59 o
   5   0   4       27.09      -26.46     59.00 o
   6   0   4     5074.91     4822.09    161.56 o
   7   0   4     5961.50     5226.20    476.07 o
   8   0   4       23.47      132.76     43.42 o
   9   0   4     5233.96     4963.14    102.06 o
  10   0   4     2362.01     2075.72     72.43 o
 -12   1   4       76.36      112.83     59.37 o
 -11   1   4      466.88      428.13     65.01 o
 -10   1   4       11.13       50.58     36.59 o
  -9   1   4      474.84      570.22     64.23 o
  -8   1   4     2277.84     2558.30    196.09 o
  -7   1   4      398.27      446.56     39.82 o
  -6   1   4     4400.58     5278.08    335.40 o
  -5   1   4     1034.42     1230.44     57.89 o
  -4   1   4      123.25      158.52     65.65 o
  -3   1   4     4513.98     4915.64     82.11 o
  -2   1   4       35.02       36.79     56.19 o
  -1   1   4     2597.95     3457.15    403.06 o
   0   1   4     4303.63     6285.96    613.46 o
   1   1   4     4801.91     7671.02    407.83 o
   2   1   4    20566.40    32696.84   1790.50 o
   3   1   4     3055.70     3825.43     52.57 o
   4   1   4       19.91      103.82     43.63 o
   5   1   4     2763.01     2922.29     73.94 o
   6   1   4      393.12      384.89     26.67 o
   7   1   4       95.61      134.98     40.70 o
   8   1   4      865.06      758.70     71.19 o
   9   1   4        3.26       22.08     41.11 o
  10   1   4      503.32      500.25     61.92 o
 -12   2   4     1826.14     1791.49    108.42 o
 -11   2   4      781.14      842.56    106.63 o
 -10   2   4     8556.69     8182.25    969.00 o
  -9   2   4      325.66      550.55     50.40 o
  -8   2   4     8335.42     9586.11    651.03 o
  -7   2   4    10393.92    11509.33   1268.09 o
  -6   2   4       66.77      175.48     49.86 o
  -5   2   4    14427.62    15673.07   1378.43 o
  -4   2   4    16752.07    17072.16   2582.68 o
  -3   2   4      939.93     1223.38    162.76 o
  -2   2   4    36379.21    53916.07   7133.77 o
  -1   2   4    27750.30    39327.80   2233.30 o
   0   2   4     9064.99    13796.75   1818.74 o
   1   2   4    30514.92    47580.34   3219.27 o
   2   2   4     8465.43    11397.16    509.51 o
   3   2   4    14262.35    18797.92    632.75 o
   4   2   4    14224.84    17014.52    944.88 o
   5   2   4      245.70      273.70     23.20 o
   6   2   4     6165.44     5983.93    214.22 o
   7   2   4     5484.34     4976.53    289.67 o
   8   2   4      121.11       99.69     35.91 o
   9   2   4     2225.54     1846.80    210.65 o
  10   2   4     1945.04     1976.93     68.58 o
 -12   3   4     1273.91     1174.69    114.73 o
 -11   3   4     3889.50     3481.75    405.82 o
 -10   3   4       40.25       69.79     33.08 o
  -9   3   4     5554.84     6515.62    801.94 o
  -8   3   4     7524.52     7792.26    537.95 o
  -7   3   4     1452.42     1464.85    178.85 o
  -6   3   4    24933.29    33210.50    947.29 o
  -5   3   4     9926.49    10620.04   1320.27 o
  -4   3   4    14954.63    19025.11   2360.31 o
  -3   3   4    35379.05    52856.79   1715.73 o
  -2   3   4      930.16      978.34     32.50 o
  -1   3   4    20292.70    28680.26   2797.34 o
   0   3   4    17825.59    26489.62   2295.14 o
   1   3   4      174.56      215.77     33.08 o
   2   3   4    12162.44    14825.62    758.89 o
   3   3   4    11384.29    14659.31    934.27 o
   4   3   4     1663.99     1977.28    137.87 o
   5   3   4    14570.83    16296.21    991.70 o
   6   3   4     2301.05     2364.29    132.89 o
   7   3   4     6445.48     5801.76    226.62 o
   8   3   4     5433.04     4671.04    416.24 o
   9   3   4        2.64       46.52     37.14 o
  10   3   4     3156.45     2288.15    334.98 o
 -12   4   4       14.09       48.04     51.74 o
 -11   4   4      411.38      504.01     70.55 o
 -10   4   4      870.12      792.66    130.49 o
  -9   4   4        9.27       17.53     38.63 o
  -8   4   4     1022.10     1009.70    128.47 o
  -7   4   4      781.23      795.41     69.34 o
  -6   4   4      137.18      208.76     49.87 o
  -5   4   4      341.17      473.82     51.97 o
  -4   4   4     1637.56     1783.51    189.43 o
  -3   4   4      676.15      792.17     50.53 o
  -2   4   4     1912.00     2116.11    127.16 o
  -1   4   4     3936.13     4627.13    555.71 o
   0   4   4      513.41      578.64     76.83 o
   1   4   4     3780.11     4892.41    520.22 o
   2   4   4      744.40      795.81     84.83 o
   3   4   4      819.38      839.06     69.49 o
   4   4   4      645.54      797.15     63.90 o
   5   4   4       91.31       87.24     36.54 o
   6   4   4       62.15      134.79     36.21 o
   7   4   4      118.42      113.87     38.21 o
   8   4   4      273.60      278.18     42.51 o
   9   4   4       24.11       57.87     36.56 o
  10   4   4      161.19      114.93     35.14 o
 -12   5   4     2068.14     2036.94    282.95 o
 -11   5   4     2430.80     2500.20    393.32 o
 -10   5   4       38.41        8.57     45.42 o
  -9   5   4     6653.80     6104.74   1149.79 o
  -8   5   4     8757.36     7586.52    302.73 o
  -7   5   4      136.11      201.13     55.06 o
  -6   5   4    20442.01    19679.18   3059.12 o
  -5   5   4     9510.05    12015.99   1293.71 o
  -4   5   4    16345.79    19459.67   1578.27 o
  -3   5   4    34074.01    39628.42   5045.89 o
  -2   5   4       73.84      111.51     31.10 o
  -1   5   4    34527.31    43342.66   5229.19 o
   0   5   4    18939.66    20409.91   1573.36 o
   1   5   4        5.78       77.95     33.76 o
   2   5   4    14961.35    19343.43   2234.81 o
   3   5   4    13227.80    15472.35   1252.49 o
   4   5   4     3339.35     3803.09    419.61 o
   5   5   4    21632.31    26216.94   3015.81 o
   6   5   4     3007.85     3467.59    327.25 o
   7   5   4     5363.75     4923.25    362.33 o
   8   5   4     5487.20     4746.72    506.15 o
   9   5   4       46.20      130.92     56.13 o
  10   5   4      900.76      691.81    109.27 o
 -12   6   4      473.24      395.75     80.89 o
 -11   6   4      106.99      131.75    115.47 o
 -10   6   4     1157.84      839.81    326.85 o
  -9   6   4      785.56      554.61    117.64 o
  -8   6   4      822.14      600.40     94.87 o
  -7   6   4     3177.13     2761.35     64.23 o
  -6   6   4     3497.78     3971.42    666.68 o
  -5   6   4     4931.34     5604.74    567.33 o
  -4   6   4     3689.21     4115.00    391.87 o
  -3   6   4      637.67      686.44     53.04 o
  -2   6   4    12326.12    13602.96   1456.02 o
  -1   6   4      634.42      777.98     38.07 o
   0   6   4     4324.46     3714.12    166.64 o
   1   6   4     5325.80     6452.84   1057.72 o
   2   6   4      390.97      496.30     72.95 o
   3   6   4     5055.35     5135.77    660.18 o
   4   6   4     6844.80     7023.87   1080.32 o
   5   6   4      705.32      793.62     66.22 o
   6   6   4     4163.37     4419.34    455.86 o
   7   6   4     1091.71     1186.76    125.03 o
   8   6   4     1518.39     1364.80    146.61 o
   9   6   4      321.54      205.94     39.26 o
 -12   7   4      191.58       78.49     65.16 o
 -11   7   4      597.43      456.19    131.51 o
 -10   7   4      106.63      100.22     52.13 o
  -9   7   4      665.32      262.19     44.79 o
  -8   7   4     2839.40     1697.98     63.18 o
  -7   7   4      649.62      819.27    120.46 o
  -6   7   4     8530.32     8278.14   1508.28 o
  -5   7   4      846.36      953.94    129.47 o
  -4   7   4     4082.52     3879.31    420.87 o
  -3   7   4     8207.13     7553.89    696.34 o
  -2   7   4       43.49       61.65     24.58 o
  -1   7   4     1458.69     1394.11    123.67 o
   0   7   4     2394.83     2438.13    224.40 o
   1   7   4      334.50      458.44     62.15 o
   2   7   4     4804.52     5972.00   1027.06 o
   3   7   4     3079.29     3164.48    517.79 o
   4   7   4       85.61      131.79     28.47 o
   5   7   4     4211.51     4399.05    422.54 o
   6   7   4      871.46      910.65    101.61 o
   7   7   4     1410.85     1635.07    178.23 o
   8   7   4     2735.91     2643.87    358.09 o
   9   7   4       14.74      112.06     42.84 o
 -12   8   4     1530.35     1110.78    283.37 o
 -11   8   4       70.06       -7.00     76.97 o
 -10   8   4     4943.14     4039.65   1453.57 o
  -9   8   4     1461.02      792.09     62.61 o
  -8   8   4     2678.43     2686.43    766.14 o
  -7   8   4    11365.33    11961.76   2286.36 o
  -6   8   4      509.01      610.25    120.97 o
  -5   8   4    12385.74    12752.26   1700.28 o
  -4   8   4    13657.71    12759.29   1538.51 o
  -3   8   4      668.37      701.74     52.25 o
  -2   8   4    15453.26    15015.63   1161.84 o
  -1   8   4    10418.28    10491.97    603.30 o
   0   8   4     5471.21     5225.94    404.54 o
   1   8   4    21688.15    26421.11   4379.57 o
   2   8   4     1009.91     1268.53    233.37 o
   3   8   4    10865.37    12678.17   2234.74 o
   4   8   4     6818.03     7422.67    997.02 o
   5   8   4       70.28       88.23     30.43 o
   6   8   4     7994.02     8712.78   1232.56 o
   7   8   4     1979.04     2337.24    260.73 o
   8   8   4      919.97      742.44     89.00 o
   9   8   4     7010.87     5796.67    932.14 o
 -11   9   4      646.79      308.64     82.42 o
 -10   9   4        0.76       22.80     59.24 o
  -9   9   4      841.33      404.49     55.24 o
  -8   9   4      449.91      442.20     63.75 o
  -7   9   4      314.96      323.77     53.26 o
  -6   9   4      350.40      430.22     96.88 o
  -5   9   4      149.13      244.17     56.34 o
  -4   9   4       68.94       87.93     37.60 o
  -3   9   4     1475.47     1395.14    272.35 o
  -2   9   4     1323.63     1158.16    143.70 o
  -1   9   4      381.24      319.83     26.06 o
   0   9   4     4207.42     3340.87    320.20 o
   1   9   4       88.41      131.30     30.47 o
   2   9   4     2915.29     3715.34    590.10 o
   3   9   4      108.09       66.26     39.22 o
   4   9   4      263.93      342.93     30.97 o
   5   9   4      205.60      216.30     28.59 o
   6   9   4       58.79       98.44     33.54 o
   7   9   4        8.28       27.69     30.26 o
   8   9   4      701.91      781.17    121.60 o
   9   9   4      301.81      351.93     43.30 o
 -11  10   4      283.66      278.31     68.36 o
 -10  10   4     3181.90     1769.07     68.15 o
  -9  10   4      702.98      729.48    257.13 o
  -8  10   4     2338.56     2972.01    712.55 o
  -7  10   4     4535.21     5027.28    992.90 o
  -6  10   4      312.75      317.94     83.18 o
  -5  10   4     3173.06     3017.97    581.00 o
  -4  10   4     5602.34     4718.75    508.85 o
  -3  10   4      308.49      296.15     56.07 o
  -2  10   4    11913.32     9113.78    879.93 o
  -1  10   4     5064.02     3573.30    172.80 o
   0  10   4     6251.92     5281.82    634.93 o
   1  10   4    16634.79    14601.94   2035.90 o
   2  10   4      373.74      457.23     76.69 o
   3  10   4    11292.75    12836.00   2191.63 o
   4  10   4     6422.51     7239.48   1352.79 o
   5  10   4      246.73      244.89     66.73 o
   6  10   4     4316.14     4663.62    763.86 o
   7  10   4     1275.03     1388.17    190.51 o
   8  10   4       94.31      127.54     32.33 o
 -11  11   4     2416.42     1807.86    390.88 o
 -10  11   4        4.04      -42.76     48.59 o
  -9  11   4     4784.61     4405.97   1596.80 o
  -8  11   4     2874.66     2840.40    660.17 o
  -7  11   4     1504.24     1754.01    437.02 o
  -6  11   4    10002.62    10759.80   2187.82 o
  -5  11   4     4914.98     4106.99    875.24 o
  -4  11   4     1458.33     1275.99    169.83 o
  -3  11   4    14929.04    12839.36   2263.74 o
  -2  11   4     2921.22     2218.48    265.91 o
  -1  11   4     9764.67     7769.40    590.58 o
   0  11   4    16652.40    12436.41   1582.87 o
   1  11   4      347.57      636.26    181.77 o
   2  11   4    17597.65    20887.88   4759.40 o
   3  11   4     4331.71     5721.34    975.17 o
   4  11   4     1598.09     1738.77    272.60 o
   5  11   4     5064.48     5951.51    865.76 o
   6  11   4      532.44      526.75     74.41 o
   7  11   4      658.39      716.00    106.60 o
   8  11   4     1655.25     1413.16    170.14 o
 -10  12   4      266.37      190.99     80.09 o
  -9  12   4       14.16       54.59     39.31 o
  -8  12   4      278.73      376.16    135.21 o
  -7  12   4       18.27      117.18     36.50 o
  -6  12   4       66.66      152.73     57.47 o
  -5  12   4      166.70      427.39    125.90 o
  -4  12   4       27.91       60.58     52.00 o
  -3  12   4        4.95       55.59     46.03 o
  -2  12   4      486.84      542.68     42.34 o
  -1  12   4      573.92      508.29     68.02 o
   0  12   4       11.78       36.23     27.93 o
   1  12   4      281.32      250.95     52.07 o
   2  12   4       10.08      132.15     25.10 o
   3  12   4      255.04      313.66     60.10 o
   4  12   4       26.86       22.19     35.91 o
   5  12   4      548.07      782.97    158.79 o
   6  12   4      227.35      282.88     66.28 o
   7  12   4       52.72       76.86     32.76 o
   8  12   4       81.82       54.42     38.85 o
 -10  13   4        8.98       30.73     43.78 o
  -9  13   4     5297.80     6533.53   1519.35 o
  -8  13   4     3227.52     4522.87   1185.96 o
  -7  13   4      817.73      857.85    226.55 o
  -6  13   4    10387.69    10973.38   2751.42 o
  -5  13   4     3326.61     3293.32    667.41 o
  -4  13   4     5977.74     5033.39   1032.70 o
  -3  13   4    17280.68    13116.51   2280.31 o
  -2  13   4      921.61      702.05     82.03 o
  -1  13   4    13567.72     9878.95   1168.00 o
   0  13   4    14762.92    11014.90   2115.09 o
   1  13   4        3.36       18.92     39.20 o
   2  13   4    10751.11    14131.36   3205.66 o
   3  13   4     7238.30     8802.41   1659.20 o
   4  13   4     1213.59     1836.94    295.21 o
   5  13   4     8614.47    10623.17   1583.30 o
   6  13   4     2031.39     2196.91    368.56 o
   7  13   4     1893.89     1595.87    282.80 o
  -9  14   4      355.89      326.55    106.68 o
  -8  14   4      490.51      557.38    139.13 o
  -7  14   4     3246.62     3888.73   1034.06 o
  -6  14   4      464.29      402.19     67.80 o
  -5  14   4     3893.76     3780.03    874.86 o
  -4  14   4     4267.46     4087.57    857.19 o
  -3  14   4     1083.98      864.43    135.16 o
  -2  14   4     5306.30     3830.91    632.43 o
  -1  14   4     1344.68     1049.77    138.61 o
   0  14   4      180.76      135.11     32.17 o
   1  14   4      769.92     1022.64    296.61 o
   2  14   4     1772.39     2512.55    496.88 o
   3  14   4      178.09      332.02     39.19 o
   4  14   4     2471.84     3064.23    546.61 o
   5  14   4      140.72      147.87     34.73 o
   6  14   4     2672.42     2469.15    361.80 o
   7  14   4     1166.06      947.06    150.11 o
  -9  15   4     1786.34     2208.63    488.06 o
  -8  15   4     2339.78     2657.86    559.26 o
  -7  15   4      209.31      208.45     69.22 o
  -6  15   4     4123.00     4529.95    941.06 o
  -5  15   4     1222.11     1312.76    297.96 o
  -4  15   4     1882.32     1684.69    388.23 o
  -3  15   4     6635.35     5353.93   1031.58 o
  -2  15   4      855.36      667.02     97.26 o
  -1  15   4     3765.86     2988.77    433.48 o
   0  15   4     5746.87     4336.52    885.12 o
   1  15   4       28.00       34.10     47.31 o
   2  15   4     4865.51     6076.31   1363.62 o
   3  15   4     2020.62     2919.16    538.74 o
   4  15   4      235.84      286.98     75.25 o
   5  15   4     2418.39     2619.17    491.20 o
   6  15   4      748.02      631.93     88.81 o
  -8  16   4     1061.72     1395.53    293.37 o
  -7  16   4     6896.96     8560.09   1908.90 o
  -6  16   4      318.81      360.87     99.34 o
  -5  16   4     7949.89     7969.85   1846.09 o
  -4  16   4     7730.10     6743.81   1484.80 o
  -3  16   4      528.60      483.97     84.15 o
  -2  16   4    10311.43     8321.95    890.60 o
  -1  16   4     3050.38     2221.16    389.52 o
   0  16   4     2504.86     2177.00    487.39 o
   1  16   4     9794.54     8441.22   1991.48 o
   2  16   4     1552.32     2116.37    446.27 o
   3  16   4     3113.48     4495.95    948.57 o
   4  16   4     7437.78     9931.14   1684.77 o
   5  16   4      249.50      236.34     82.45 o
   6  16   4     3115.81     3202.58    499.74 o
  -7  17   4      201.75      271.78     68.46 o
  -6  17   4      159.02      238.35     39.33 o
  -5  17   4       11.25       64.75     38.03 o
  -4  17   4      121.89      118.30     30.16 o
  -3  17   4       56.14       47.13     31.16 o
  -2  17   4       49.99       82.92     26.99 o
  -1  17   4       11.54       12.99     33.68 o
   0  17   4        1.68       16.56     63.74 o
   1  17   4       98.69      284.82     66.55 o
   2  17   4       79.68       39.44     52.81 o
   3  17   4      143.22      280.56     64.69 o
   4  17   4      210.91      204.89     39.81 o
   5  17   4       22.79      111.11     44.33 o
  -7  18   4     4147.05     4766.70     88.96 o
  -6  18   4      110.64      214.70     66.67 o
  -5  18   4     5545.38     6638.68   1374.80 o
  -4  18   4     4514.82     4193.11    830.34 o
  -3  18   4      258.06      337.04     39.66 o
  -2  18   4     6465.53     5914.20    741.56 o
  -1  18   4     1911.61     1544.31    233.25 o
   0  18   4      799.74      733.69    161.66 o
   1  18   4     5600.58     5433.12   1094.03 o
   2  18   4     1293.94     1749.76    382.10 o
   3  18   4     1452.52     1954.99    387.97 o
   4  18   4     4865.32     5656.60   1042.14 o
  -5  19   4      234.69      316.39     62.91 o
  -4  19   4      391.89      472.56     75.74 o
  -3  19   4     1643.60     1507.28    189.66 o
  -2  19   4      383.07      430.19     37.41 o
  -1  19   4     1280.01     1297.63    151.39 o
   0  19   4     2319.16     2027.87    400.07 o
   1  19   4       30.40       20.16     42.06 o
   2  19   4     2119.90     3023.61    689.48 o
   3  19   4      309.70      395.94     74.65 o
  -4  20   4      884.57      821.43    105.65 o
  -3  20   4      168.58      211.74     34.92 o
  -2  20   4     1484.17     1267.23    150.83 o
  -1  20   4      603.64      598.38    104.20 o
   0  20   4      126.14      251.27     46.65 o
   1  20   4      918.68      915.38    171.06 o
 -12   1   5      773.56      704.30    107.89 o
 -11   1   5     5771.39     4780.17    302.56 o
 -10   1   5      653.32      665.06     34.64 o
  -9   1   5     3228.63     3654.11    232.40 o
  -8   1   5     9031.56    11468.84   1095.81 o
  -7   1   5      393.17      510.93     30.49 o
  -6   1   5    12068.96    16826.50     82.39 o
  -5   1   5    25150.86    36186.83    781.79 o
  -4   1   5      105.53      250.90    125.14 o
  -3   1   5    30383.45    45472.81   6327.01 o
  -2   1   5    14666.62    21159.38   2411.87 o
  -1   1   5    11887.88    17255.32   1545.89 o
   0   1   5    25912.50    40813.44   3978.80 o
   1   1   5      366.12      439.24     35.24 o
   2   1   5    10893.17    15244.48    585.77 o
   3   1   5     8151.41    10169.98    365.61 o
   4   1   5      106.60      123.96     26.78 o
   5   1   5     4959.48     4833.23    196.19 o
   6   1   5     4137.02     4044.92    164.53 o
   7   1   5      184.95      179.58     26.94 o
   8   1   5     4544.38     3687.44    293.61 o
   9   1   5      353.95      311.91     50.06 o
 -12   2   5     1211.97     1035.63    116.72 o
 -11   2   5        9.42       41.46     35.70 o
 -10   2   5     3192.08     3383.72    313.50 o
  -9   2   5     2808.74     3632.49    243.40 o
  -8   2   5      908.90     1114.53     79.99 o
  -7   2   5     9828.64    13621.50    689.28 o
  -6   2   5     1506.53     1894.07     60.56 o
  -5   2   5     8882.21    10123.17    445.91 o
  -4   2   5    10573.96    13591.52   1625.33 o
  -3   2   5        6.20      105.81     40.19 o
  -2   2   5     9848.35    12564.56   1411.05 o
  -1   2   5     9323.47    12805.13   1592.70 o
   0   2   5      326.75      485.30     29.55 o
   1   2   5    13437.92    19135.03   1806.69 o
   2   2   5     4039.64     4811.75    214.13 o
   3   2   5     3069.98     3584.48    158.48 o
   4   2   5    11988.22    13963.05    519.04 o
   5   2   5      327.63      399.51     25.54 o
   6   2   5     3068.63     2911.91    141.88 o
   7   2   5     3349.38     2848.18    123.92 o
   8   2   5       32.45       73.75     39.59 o
   9   2   5     1103.21      774.79     81.26 o
 -12   3   5      440.90      335.18     50.75 o
 -11   3   5     2038.39     1990.03    240.87 o
 -10   3   5      334.48      351.04     58.02 o
  -9   3   5     1177.49     1425.04    142.68 o
  -8   3   5     3041.96     3211.40    480.60 o
  -7   3   5     1657.10     1922.58     82.14 o
  -6   3   5      248.56      429.82     55.73 o
  -5   3   5     4002.10     4737.92    570.49 o
  -4   3   5      156.94      176.37     46.71 o
  -3   3   5    10000.46    12097.59    447.43 o
  -2   3   5     4865.88     4955.69    125.77 o
  -1   3   5     1860.89     2414.76    265.92 o
   0   3   5     5114.49     6732.56    771.73 o
   1   3   5      202.13      284.76     37.44 o
   2   3   5      677.22      843.53     46.51 o
   3   3   5      643.69      709.05     38.61 o
   4   3   5       37.34       74.57     25.73 o
   5   3   5      302.78      326.62     25.09 o
   6   3   5      758.01      691.00     44.79 o
   7   3   5       17.61       13.15     26.45 o
   8   3   5      611.97      514.25     31.29 o
   9   3   5      275.59      182.47     36.44 o
 -12   4   5     2240.36     1719.14    231.67 o
 -11   4   5       73.94      105.24     38.47 o
 -10   4   5     6305.73     7073.83   1195.71 o
  -9   4   5     5466.33     5995.97    665.27 o
  -8   4   5     3903.91     3873.13    314.92 o
  -7   4   5    17515.92    21407.89   2488.47 o
  -6   4   5     1927.84     2384.46     58.07 o
  -5   4   5    16472.79    18705.72   1168.25 o
  -4   4   5    23128.50    29461.21    383.57 o
  -3   4   5        7.27       46.13     32.12 o
  -2   4   5    25513.81    30895.52    662.38 o
  -1   4   5    20775.04    26741.46   2923.62 o
   0   4   5      422.15      680.18     60.73 o
   1   4   5    28230.90    41512.37   3752.45 o
   2   4   5    13249.39    16704.11   1072.86 o
   3   4   5     5942.44     6900.84    428.71 o
   4   4   5    21981.28    25617.90   1811.28 o
   5   4   5      363.44      502.66     35.88 o
   6   4   5     8265.79     7759.55    544.25 o
   7   4   5     5253.73     4664.98    249.88 o
   8   4   5      230.20      182.13     31.99 o
   9   4   5     2315.42     1626.24    407.45 o
 -12   5   5       74.64       72.51     52.14 o
 -11   5   5      406.32      391.96     70.91 o
 -10   5   5        5.22      -43.70     43.70 o
  -9   5   5      943.58     1063.83    229.21 o
  -8   5   5     1473.24     1440.20     59.83 o
  -7   5   5      257.49      396.34     60.42 o
  -6   5   5      897.23      985.67     48.45 o
  -5   5   5      350.88      503.10     84.70 o
  -4   5   5     3131.53     3371.98    318.29 o
  -3   5   5     1997.19     1967.38    203.17 o
  -2   5   5      114.49      171.47     30.77 o
  -1   5   5     3232.96     3359.74    457.95 o
   0   5   5     1941.73     2242.86    270.35 o
   1   5   5       56.80      109.33     31.28 o
   2   5   5     4231.71     5008.86    453.20 o
   3   5   5     3233.29     3357.02    321.06 o
   4   5   5      303.72      434.59     70.89 o
   5   5   5     2970.77     3323.96    286.35 o
   6   5   5       69.24      103.78     29.89 o
   7   5   5      765.59      587.60     58.13 o
   8   5   5      727.42      673.27     62.06 o
   9   5   5       15.02      129.68     56.95 o
 -12   6   5     1312.78     1223.48    293.35 o
 -11   6   5       13.83      -10.18     53.50 o
 -10   6   5     4134.76     4090.09   1039.27 o
  -9   6   5     3168.04     2171.54     55.87 o
  -8   6   5     1571.29     1359.77    189.58 o
  -7   6   5    16793.38    18830.88    269.53 o
  -6   6   5      744.41      988.29     55.90 o
  -5   6   5     7625.53     8402.26   1286.02 o
  -4   6   5     9338.01     9620.22   1196.81 o
  -3   6   5       83.62       86.04     34.65 o
  -2   6   5     7899.43     8462.47   1399.62 o
  -1   6   5     8288.80     8740.73   1180.44 o
   0   6   5      329.55      423.50     45.89 o
   1   6   5    18100.32    22112.60   2375.09 o
   2   6   5     8544.79     9843.20    914.72 o
   3   6   5     5015.91     5373.97    522.30 o
   4   6   5    11522.54    13517.33   1393.97 o
   5   6   5      802.04      890.37     76.32 o
   6   6   5     5465.35     5504.29    511.06 o
   7   6   5     2011.33     1906.42    167.19 o
   8   6   5        3.06      -38.63     40.65 o
   9   6   5     1810.91     1001.08    156.96 o
 -12   7   5      657.17      562.44    127.20 o
 -11   7   5     2545.20     1864.59    742.95 o
 -10   7   5       71.37       83.25     41.55 o
  -9   7   5     4218.83     3084.06    190.13 o
  -8   7   5     5675.57     4781.78    417.77 o
  -7   7   5      504.38      552.92     55.17 o
  -6   7   5    13988.15    17902.26   2694.07 o
  -5   7   5     3779.09     4557.71    551.43 o
  -4   7   5     4130.20     4449.05    309.82 o
  -3   7   5    25189.70    27135.62   3291.73 o
  -2   7   5     2790.51     2749.62    477.85 o
  -1   7   5    10756.02    11941.12   1706.55 o
   0   7   5    27025.63    37739.70   6202.32 o
   1   7   5      407.55      604.77     82.19 o
   2   7   5    15419.63    17518.06   2316.18 o
   3   7   5     8807.76     9537.03   1368.64 o
   4   7   5     1311.18     1260.09    133.29 o
   5   7   5    11819.16    13472.11   1434.91 o
   6   7   5     4197.21     4228.74    404.01 o
   7   7   5     1233.69     1228.08    163.73 o
   8   7   5     4421.27     3189.09    401.32 o
 -11   8   5        0.84       21.42     53.76 o
 -10   8   5       42.61       71.03     54.37 o
  -9   8   5      132.99       94.18    122.49 o
  -8   8   5      376.22      253.04     54.51 o
  -7   8   5      341.79      420.20     39.42 o
  -6   8   5      114.97      197.84     43.37 o
  -5   8   5     3002.89     3369.84    688.93 o
  -4   8   5      212.77      241.72     28.61 o
  -3   8   5      439.92      376.34     56.91 o
  -2   8   5      262.62      383.47     77.83 o
  -1   8   5      405.58      560.61     73.76 o
   0   8   5       74.27       53.35     47.22 o
   1   8   5      467.20      515.57     63.83 o
   2   8   5     1133.89     1484.62    230.75 o
   3   8   5      371.24      504.03     94.21 o
   4   8   5     2559.36     2757.56    344.37 o
   5   8   5       11.69       89.69     49.64 o
   6   8   5      731.46      824.43    108.17 o
   7   8   5      192.67      231.50     53.23 o
   8   8   5       28.76      -34.19     36.14 o
 -11   9   5     2741.71     2206.79    774.97 o
 -10   9   5      154.58      102.31     55.64 o
  -9   9   5     4217.78     2489.35    643.97 o
  -8   9   5     4243.50     3279.59    542.05 o
  -7   9   5      167.03      193.77     48.80 o
  -6   9   5    14203.29    15666.99   2348.30 o
  -5   9   5     9710.65    10290.80   1575.35 o
  -4   9   5     2837.35     2600.49    246.63 o
  -3   9   5    23659.42    23373.67   1451.48 o
  -2   9   5     4442.49     4114.69    504.03 o
  -1   9   5    12873.28    13283.75   1412.59 o
   0   9   5    21752.90    20189.95   1909.70 o
   1   9   5       22.98      141.23     37.47 o
   2   9   5    15787.76    19493.68   3387.75 o
   3   9   5    11441.41    12661.64   1889.80 o
   4   9   5      327.54      421.93     69.30 o
   5   9   5     9070.42    10095.28   1550.15 o
   6   9   5     3032.58     3395.14    538.52 o
   7   9   5      960.30      947.65    108.50 o
   8   9   5     5125.22     4155.85    614.20 o
 -11  10   5        0.36       31.63     54.21 o
 -10  10   5      622.43      370.13     62.33 o
  -9  10   5      613.19      380.38    115.75 o
  -8  10   5      119.84      183.73     58.57 o
  -7  10   5     1949.67     2202.11    474.82 o
  -6  10   5     1770.19     1675.98    308.23 o
  -5  10   5     1376.97     1394.91    163.56 o
  -4  10   5     7058.28     6836.29    681.03 o
  -3  10   5      773.00      707.70    136.24 o
  -2  10   5     5882.48     5512.43    777.42 o
  -1  10   5     4743.20     4402.60    503.94 o
   0  10   5      763.76      726.99     82.54 o
   1  10   5     4893.31     5704.20   1224.60 o
   2  10   5      482.74      509.98     80.63 o
   3  10   5      601.05      736.15    154.67 o
   4  10   5     1653.24     1657.71    240.55 o
   5  10   5      423.54      518.33     41.14 o
   6  10   5      486.88      612.58    102.62 o
   7  10   5     1439.29     1293.70    163.31 o
   8  10   5       19.03       53.51     29.13 o
 -10  11   5      121.77      153.97     56.91 o
  -9  11   5     2385.44     1245.50     66.29 o
  -8  11   5      957.98     1150.89    249.51 o
  -7  11   5      165.86      206.98     35.62 o
  -6  11   5     2749.94     2941.27    609.39 o
  -5  11   5     2192.44     2211.73    356.23 o
  -4  11   5     1182.87     1026.20    130.83 o
  -3  11   5     9014.80     8880.99   1878.87 o
  -2  11   5      875.10      955.54     82.85 o
  -1  11   5     6406.31     5502.17    817.64 o
   0  11   5     7009.28     6372.72    861.85 o
   1  11   5      268.28      293.09     65.75 o
   2  11   5     5167.47     5134.59   1255.11 o
   3  11   5     4350.13     4684.68    967.58 o
   4  11   5       83.08      101.95     36.86 o
   5  11   5     2272.43     2337.60    371.29 o
   6  11   5     1985.66     1778.76    236.26 o
   7  11   5      285.04      251.40     32.04 o
 -10  12   5     4383.48     2049.79     69.71 o
  -9  12   5     2541.18     2687.48   1007.80 o
  -8  12   5      507.73      602.67    134.25 o
  -7  12   5     6305.80     7280.13   1672.53 o
  -6  12   5     2786.09     2756.74    463.83 o
  -5  12   5     3520.53     3191.72    370.46 o
  -4  12   5    15521.18    14183.17   2148.04 o
  -3  12   5      335.39      359.74     64.01 o
  -2  12   5    10433.33     8650.13   1317.90 o
  -1  12   5    10887.66     9737.22   1155.11 o
   0  12   5     1030.42      996.32    142.19 o
   1  12   5     6810.36     8934.53   1808.06 o
   2  12   5     3478.14     4090.46    975.01 o
   3  12   5     1761.19     2296.99    448.45 o
   4  12   5     6206.32     7407.27   1415.93 o
   5  12   5      832.07      886.96    120.47 o
   6  12   5     2290.97     2072.23    312.87 o
   7  12   5     2860.52     2775.40    376.53 o
 -10  13   5      455.48      263.58     60.67 o
  -9  13   5       74.59      112.85     39.98 o
  -8  13   5      339.75      418.93     70.78 o
  -7  13   5      274.67      354.23     80.02 o
  -6  13   5      173.64      182.08     35.87 o
  -5  13   5      326.72      232.56     73.82 o
  -4  13   5       17.24      -11.68     41.14 o
  -3  13   5       64.18      178.83     27.52 o
  -2  13   5        2.58       40.34     29.25 o
  -1  13   5      553.27      540.06     55.26 o
   0  13   5       77.17      188.84     30.24 o
   1  13   5       15.78       67.38     25.89 o
   2  13   5       29.34       61.06     40.78 o
   3  13   5     1787.50     1966.81    432.87 o
   4  13   5        8.43       32.34     88.23 o
   5  13   5       22.02      -30.14     30.14 o
   6  13   5        3.83       16.27     34.92 o
  -9  14   5     1780.08     1866.08    480.45 o
  -8  14   5      489.40      540.54    159.61 o
  -7  14   5     6191.66     7760.18   2127.36 o
  -6  14   5     1300.88     1439.05    321.20 o
  -5  14   5     2210.44     2099.63    455.32 o
  -4  14   5     5901.60     5664.75    940.75 o
  -3  14   5      330.03      243.95     78.52 o
  -2  14   5     7199.10     6420.46    878.80 o
  -1  14   5     5691.03     4463.01    727.39 o
   0  14   5       50.74       65.83     31.55 o
   1  14   5     9417.34     8498.03   1756.53 o
   2  14   5     2129.67     3091.84    706.00 o
   3  14   5      879.42     1106.49    251.87 o
   4  14   5     3548.09     4050.35    766.69 o
   5  14   5      471.13      413.73     90.09 o
   6  14   5     1215.19     1382.88    219.07 o
  -8  15   5     3858.69     4488.14   1194.10 o
  -7  15   5       21.47       91.22     55.36 o
  -6  15   5     3840.01     4378.45   1116.11 o
  -5  15   5     1764.16     2002.97    484.60 o
  -4  15   5      272.93      217.47     26.96 o
  -3  15   5     3662.63     3086.69    802.30 o
  -2  15   5     1763.46     1527.18    235.89 o
  -1  15   5      531.29      474.61     85.86 o
   0  15   5     5571.74     4604.88    827.51 o
   1  15   5     2068.69     1852.53    363.42 o
   2  15   5     2281.13     2893.55    670.73 o
   3  15   5     1871.57     2346.72    569.09 o
   4  15   5      162.26      238.71     89.99 o
   5  15   5     2575.88     3069.13    636.68 o
  -8  16   5      117.52      147.64     44.19 o
  -7  16   5      812.93     1033.49    207.71 o
  -6  16   5      214.40      171.86     70.07 o
  -5  16   5      461.33      608.47    115.34 o
  -4  16   5     1049.21      811.50    199.26 o
  -3  16   5       46.27      140.10     34.11 o
  -2  16   5      136.10      184.23     63.39 o
  -1  16   5      307.24      343.61     47.49 o
   0  16   5        6.45       17.10     28.37 o
   1  16   5      218.37      259.65     46.04 o
   2  16   5      563.95      839.37    202.36 o
   3  16   5        6.29       22.39     28.28 o
   4  16   5      740.67      922.27    197.74 o
   5  16   5      208.51      154.43     41.52 o
  -7  17   5       25.53      129.32     32.82 o
  -6  17   5     4346.42     4518.80   1120.52 o
  -5  17   5     2859.67     2690.66    657.70 o
  -4  17   5      532.98      426.28    106.36 o
  -3  17   5     4662.65     4423.15   1012.02 o
  -2  17   5     1581.18     1305.30    244.50 o
  -1  17   5      913.98      936.95    127.39 o
   0  17   5     5348.07     4715.80   1132.61 o
   1  17   5      702.20      744.37    163.90 o
   2  17   5     3035.52     3985.11    895.51 o
   3  17   5     4187.89     5063.50   1007.90 o
   4  17   5       63.77      107.81     46.34 o
  -6  18   5       49.46      -40.64     40.64 o
  -5  18   5      244.30      289.43     98.29 o
  -4  18   5      866.21      820.98    133.02 o
  -3  18   5        4.49       70.79     47.12 o
  -2  18   5     1103.55     1099.43    168.94 o
  -1  18   5      524.22      538.93     91.75 o
   0  18   5      529.76      459.75    115.49 o
   1  18   5     1742.82     1486.73    396.33 o
   2  18   5       25.64       33.53     40.32 o
   3  18   5      592.89      718.14    171.47 o
  -4  19   5      308.94      366.85     79.62 o
  -3  19   5     2031.53     2015.17    413.02 o
  -2  19   5     1014.54     1107.01    197.54 o
  -1  19   5      483.63      383.00     75.30 o
   0  19   5     1618.16     1495.80    296.07 o
   1  19   5      250.95      332.59     72.80 o
 -12   0   6     1394.65      961.04     88.85 o
 -11   0   6      175.42       95.10     59.95 o
 -10   0   6     2463.05     2664.07    211.19 o
  -9   0   6     4768.42     6289.41    237.32 o
  -8   0   6      398.02      384.14     45.70 o
  -7   0   6    12310.12    18148.56    650.88 o
  -6   0   6     6509.06     9399.52    452.72 o
  -5   0   6     6305.50     7539.71     89.17 o
  -4   0   6    23867.57    38074.11   7648.87 o
  -3   0   6     3422.49     4980.41    998.37 o
  -2   0   6    12880.64    18698.37   2719.37 o
  -1   0   6    10741.18    14764.74   3160.39 o
   0   0   6      133.04      204.02     54.08 o
   1   0   6    13067.84    17616.63   1061.23 o
   2   0   6     3538.45     4482.07    346.58 o
   3   0   6     6362.07     7568.53    303.61 o
   4   0   6    12486.23    13991.66    976.85 o
   5   0   6     3213.13     3461.06    163.92 o
   6   0   6     4359.31     3520.26    274.65 o
   7   0   6     5836.11     4679.83    340.79 o
   8   0   6       33.29       90.38     45.43 o
 -12   1   6        9.41       62.92     37.98 o
 -11   1   6      650.96      668.00     37.52 o
 -10   1   6       55.80       95.44     36.33 o
  -9   1   6      277.54      401.76     39.68 o
  -8   1   6     2659.87     3257.68    166.23 o
  -7   1   6       65.58      109.34     33.58 o
  -6   1   6     2154.14     2570.98     50.42 o
  -5   1   6     1658.12     1930.62     78.00 o
  -4   1   6        1.24       44.35     33.94 o
  -3   1   6     1773.06     2180.41    267.57 o
  -2   1   6     4345.67     5900.65    776.87 o
  -1   1   6      544.56      722.60     45.03 o
   0   1   6     3543.90     4373.78    369.45 o
   1   1   6     1642.18     2110.08    118.21 o
   2   1   6     9089.09    12124.48    374.50 o
   3   1   6     2778.76     3355.10    135.12 o
   4   1   6      385.23      364.40     25.65 o
   5   1   6      661.37      643.42     38.86 o
   6   1   6      242.56      311.19     56.08 o
   7   1   6      129.00       66.85     26.25 o
   8   1   6      101.81      142.96     35.00 o
 -12   2   6     1103.39      859.18     72.81 o
 -11   2   6       49.26       57.50     34.01 o
 -10   2   6      852.56     1083.54     97.64 o
  -9   2   6     1714.69     2483.64    232.84 o
  -8   2   6       40.95      101.27     46.96 o
  -7   2   6     4245.74     6053.94    136.27 o
  -6   2   6     3462.03     4409.85    144.93 o
  -5   2   6     2741.93     3182.30    285.38 o
  -4   2   6    13250.39    16331.04   1021.90 o
  -3   2   6      262.91      419.01     43.75 o
  -2   2   6    12930.61    18198.28   1814.31 o
  -1   2   6     6278.38     7662.43    702.56 o
   0   2   6     1059.75     1449.54    139.68 o
   1   2   6     5072.79     6746.36    537.86 o
   2   2   6     4649.13     5170.08    215.63 o
   3   2   6      154.37      251.42     28.59 o
   4   2   6     6191.32     6615.85    283.48 o
   5   2   6     1524.46     1411.49     38.53 o
   6   2   6     2079.27     1813.09     75.66 o
   7   2   6     4703.98     3856.02    192.46 o
   8   2   6       88.48       83.34     28.35 o
 -12   3   6       93.38       67.86     39.57 o
 -11   3   6     4992.42     4981.07    624.34 o
 -10   3   6     2318.28     2722.71    305.51 o
  -9   3   6     2864.88     3852.44    313.75 o
  -8   3   6     9384.07    12915.37    668.84 o
  -7   3   6      167.86      295.42     35.32 o
  -6   3   6     8950.01    12131.12    399.82 o
  -5   3   6    11980.61    14543.42   1702.02 o
  -4   3   6       10.16       40.98     44.33 o
  -3   3   6    15256.44    18629.60    907.95 o
  -2   3   6    11702.27    15928.49   1877.91 o
  -1   3   6     1686.36     2170.47    257.59 o
   0   3   6    22487.94    31433.36   2843.09 o
   1   3   6     4864.60     5705.36    466.24 o
   2   3   6     5342.44     6225.39    361.61 o
   3   3   6    11457.80    13340.21    664.76 o
   4   3   6       16.62       44.19     56.57 o
   5   3   6     5669.84     5144.77    267.66 o
   6   3   6     3151.50     2711.66    147.14 o
   7   3   6      270.20      323.63     38.14 o
   8   3   6     3330.15     2103.07    159.56 o
 -12   4   6      106.47       80.79     37.00 o
 -11   4   6       76.49       47.91     41.22 o
 -10   4   6      237.14      331.01     50.43 o
  -9   4   6       32.67       41.04     32.59 o
  -8   4   6       19.67       92.69     45.53 o
  -7   4   6       46.79       37.83     48.94 o
  -6   4   6      592.80      772.02     49.97 o
  -5   4   6       84.04      134.22     36.52 o
  -4   4   6        7.84       85.85     39.02 o
  -3   4   6      441.89      540.54     45.97 o
  -2   4   6      120.69      151.62     48.53 o
  -1   4   6      797.41      914.41    109.55 o
   0   4   6     1509.71     1966.84    216.68 o
   1   4   6        4.71       79.22     38.62 o
   2   4   6      274.68      431.43     50.79 o
   3   4   6       71.82      184.40     32.34 o
   4   4   6       75.19      101.65     30.90 o
   5   4   6       26.97       91.90     28.47 o
   6   4   6      592.23      447.59     29.94 o
   7   4   6       64.85       88.76     37.72 o
   8   4   6      120.46       84.98     32.72 o
 -12   5   6      341.88      240.17     48.83 o
 -11   5   6     5092.98     5485.42   1015.58 o
 -10   5   6     1517.95     1846.38    270.72 o
  -9   5   6     3989.06     3828.78    534.92 o
  -8   5   6    10706.57    10780.40    965.73 o
  -7   5   6      375.57      633.73     87.62 o
  -6   5   6     6521.35     7447.42    807.10 o
  -5   5   6    14619.47    14688.70   1194.73 o
  -4   5   6        3.38      137.28     67.80 o
  -3   5   6    16542.34    17780.68    894.25 o
  -2   5   6    16098.75    17233.94    883.75 o
  -1   5   6     2655.26     3884.11    503.81 o
   0   5   6    30064.70    43113.96   5619.96 o
   1   5   6     5093.92     5816.20    668.74 o
   2   5   6     7978.83     9457.69    732.18 o
   3   5   6    14309.28    17072.97   1152.16 o
   4   5   6       12.00       76.88     30.76 o
   5   5   6     8184.42     7876.68    671.85 o
   6   5   6     3383.24     3347.61    253.03 o
   7   5   6        7.59       75.65     39.57 o
   8   5   6     2124.29     1483.64    149.33 o
 -11   6   6        4.40       62.13     47.70 o
 -10   6   6     2645.42     2823.49    782.32 o
  -9   6   6     3042.50     2644.44    391.30 o
  -8   6   6      497.81      468.33     80.65 o
  -7   6   6     6197.61     6972.81    312.62 o
  -6   6   6     7116.21     7181.03    563.91 o
  -5   6   6      177.04      319.12     66.52 o
  -4   6   6    11567.79    12972.57   1072.01 o
  -3   6   6     2178.37     2171.62    166.60 o
  -2   6   6     4471.78     4318.72    327.63 o
  -1   6   6    13192.87    16747.68   2684.13 o
   0   6   6       13.47       63.59     47.19 o
   1   6   6     8053.09     9453.97   1135.03 o
   2   6   6     7093.56     7766.73    834.99 o
   3   6   6       18.60       30.75     30.74 o
   4   6   6     5397.33     5843.69    531.53 o
   5   6   6     1049.61     1102.62     91.06 o
   6   6   6      555.90      539.16     75.82 o
   7   6   6     1840.39     1432.24    128.59 o
   8   6   6      225.38      211.61     57.39 o
 -11   7   6     1663.59     1321.12    359.13 o
 -10   7   6      970.48      679.48     49.06 o
  -9   7   6     1575.02     1454.06    126.86 o
  -8   7   6     2726.05     2255.71     54.39 o
  -7   7   6        8.92       90.06    118.04 o
  -6   7   6     5081.75     4092.87    255.32 o
  -5   7   6      456.31      607.83    108.14 o
  -4   7   6        2.03      116.06     41.05 o
  -3   7   6     4143.59     3887.06    460.55 o
  -2   7   6     4752.77     4361.90    224.76 o
  -1   7   6      125.37      201.15     27.82 o
   0   7   6     8715.41    10763.14   1739.96 o
   1   7   6     2123.97     2351.93    311.15 o
   2   7   6     4243.47     5306.79    586.52 o
   3   7   6     4893.30     5234.49    651.40 o
   4   7   6        3.45       -1.69     39.23 o
   5   7   6      308.16      438.64     36.93 o
   6   7   6      887.68      791.16     62.71 o
   7   7   6        5.90       37.12     33.57 o
 -11   8   6      145.96       61.16     51.38 o
 -10   8   6     4458.66     2905.06    804.45 o
  -9   8   6     6372.13     4916.92   1032.83 o
  -8   8   6      131.53       74.10     38.96 o
  -7   8   6    14302.12    12837.49    866.37 o
  -6   8   6     5927.17     7439.56   1268.18 o
  -5   8   6     6053.93     6217.66    876.53 o
  -4   8   6    20684.07    23587.31   2003.18 o
  -3   8   6     4356.23     4156.83    465.17 o
  -2   8   6    10482.04    11780.24   2083.19 o
  -1   8   6    19563.53    21226.86   3664.74 o
   0   8   6     1281.70     1404.77    265.05 o
   1   8   6    12404.52    15592.23   2351.16 o
   2   8   6     9661.45    11978.28   1324.74 o
   3   8   6      357.19      642.42    114.59 o
   4   8   6     7439.31     8187.08   1227.24 o
   5   8   6     3846.77     4361.38    487.52 o
   6   8   6      899.51      928.94    113.73 o
   7   8   6     4423.46     3263.55    361.82 o
 -11   9   6        7.54       86.75     71.97 o
 -10   9   6      163.70       42.50     56.29 o
  -9   9   6       66.51       21.32    120.70 o
  -8   9   6      148.09      117.06     45.29 o
  -7   9   6      566.11      762.57    180.98 o
  -6   9   6      354.35      621.44     62.65 o
  -5   9   6       65.61      160.06     39.79 o
  -4   9   6      740.30      764.33    136.70 o
  -3   9   6     1660.03     1525.85    138.27 o
  -2   9   6       10.28        2.64     36.07 o
  -1   9   6      153.41      256.27     29.53 o
   0   9   6       40.80      293.47     74.30 o
   1   9   6        3.58       34.68     30.28 o
   2   9   6        8.84       30.81     41.69 o
   3   9   6      170.18      261.17     28.54 o
   4   9   6      223.55      397.70     79.75 o
   5   9   6       90.05       58.83     36.87 o
   6   9   6      417.47      299.41     31.07 o
   7   9   6       81.25       61.81     35.39 o
 -10  10   6     2608.28     1251.63    285.63 o
  -9  10   6     3580.39     2137.91    272.79 o
  -8  10   6       69.16       45.53     44.33 o
  -7  10   6     7303.20     8096.63   2167.11 o
  -6  10   6     5140.06     6172.57   1311.91 o
  -5  10   6     1907.96     2103.04    390.77 o
  -4  10   6    16914.48    17043.02   2472.08 o
  -3  10   6     2514.96     2313.52    282.41 o
  -2  10   6     7850.97     8509.38   1455.37 o
  -1  10   6    12227.04    11760.55   2140.93 o
   0  10   6       20.46       21.34     33.19 o
   1  10   6     7661.83     9006.93   1382.76 o
   2  10   6     7019.46     7952.81   1327.78 o
   3  10   6      110.64      100.55     50.30 o
   4  10   6     6696.59     7153.94   1372.04 o
   5  10   6     3538.06     3688.11    663.10 o
   6  10   6      410.19      444.16     57.19 o
   7  10   6     2696.81     2253.23    311.65 o
 -10  11   6      683.82      374.85     48.00 o
  -9  11   6      379.40      233.37     56.35 o
  -8  11   6     3553.13     4167.52   1470.81 o
  -7  11   6      690.90      752.79    154.28 o
  -6  11   6     4211.55     5029.23   1238.43 o
  -5  11   6     7505.68     8352.42   1725.60 o
  -4  11   6       79.91      144.51     70.35 o
  -3  11   6     6959.73     5996.01    864.45 o
  -2  11   6     2397.39     2452.36    483.23 o
  -1  11   6     1379.15     1297.59    239.05 o
   0  11   6     5486.14     6812.71   1344.88 o
   1  11   6      300.84      424.39     63.11 o
   2  11   6     3260.39     3608.10    603.77 o
   3  11   6     5117.78     5310.15   1024.02 o
   4  11   6        5.17       27.12     59.54 o
   5  11   6     3288.10     3390.47    672.14 o
   6  11   6     2060.18     1981.53    252.62 o
  -9  12   6      297.58       90.96     46.95 o
  -8  12   6        6.82       87.03     44.40 o
  -7  12   6     1021.54     1327.76    375.08 o
  -6  12   6     1374.99     1759.69    504.80 o
  -5  12   6      275.48      449.80     70.77 o
  -4  12   6     2520.26     2395.27    225.49 o
  -3  12   6       32.66      143.36     34.69 o
  -2  12   6     1219.22     1412.73    267.10 o
  -1  12   6      723.99      737.38    132.55 o
   0  12   6       23.51       69.59     31.85 o
   1  12   6       21.98      109.05     47.56 o
   2  12   6      544.87      705.66    140.33 o
   3  12   6      985.38     1145.99    247.77 o
   4  12   6      263.02      357.10    109.07 o
   5  12   6      737.63      680.98    144.59 o
   6  12   6       34.54       68.01     39.53 o
  -9  13   6     1053.69      542.43     59.62 o
  -8  13   6     3866.46     4172.90   1749.51 o
  -7  13   6      326.34      491.01    136.37 o
  -6  13   6     3844.50     4676.95    925.64 o
  -5  13   6     6050.29     6257.99   1071.93 o
  -4  13   6      349.97      327.62     44.26 o
  -3  13   6     9454.74     9442.31   1843.66 o
  -2  13   6     2756.26     2622.62    388.04 o
  -1  13   6     2476.53     2596.14    359.65 o
   0  13   6     8935.54     7300.70   1049.23 o
   1  13   6     1816.30     2048.12    450.54 o
   2  13   6     1247.20     1559.20    346.38 o
   3  13   6     5857.43     6872.98   1322.10 o
   4  13   6      352.05      469.79    108.45 o
   5  13   6     3172.79     3280.36    633.12 o
  -8  14   6      137.55      203.11     41.44 o
  -7  14   6      336.79      453.43    137.77 o
  -6  14   6       77.13      170.37     28.78 o
  -5  14   6      111.73       97.49     38.38 o
  -4  14   6      529.85      562.30    152.96 o
  -3  14   6      111.08      127.63     34.28 o
  -2  14   6      561.34      487.53     93.65 o
  -1  14   6     1328.52     1472.04    254.04 o
   0  14   6        1.73      -20.76     39.82 o
   1  14   6     1293.82     1763.40    400.58 o
   2  14   6      332.26      300.29     38.60 o
   3  14   6      512.16      611.06    136.30 o
   4  14   6     1015.81      892.83    173.07 o
   5  14   6       46.15       88.93     33.99 o
  -8  15   6     1560.80     1988.82    901.94 o
  -7  15   6      221.45      145.41     92.72 o
  -6  15   6     1052.61     1329.58    324.60 o
  -5  15   6     1239.72     1559.12    371.90 o
  -4  15   6       83.88      104.43     49.24 o
  -3  15   6     1856.56     1938.03    468.98 o
  -2  15   6     1599.01     1497.43    294.04 o
  -1  15   6      193.35      220.34     62.33 o
   0  15   6     2160.56     1975.05    340.75 o
   1  15   6      276.29      465.11    150.74 o
   2  15   6     2249.00     2402.25    646.84 o
   3  15   6     1654.21     1698.52    342.47 o
   4  15   6       46.31       97.74     33.99 o
  -7  16   6     3097.10     3786.33    950.31 o
  -6  16   6     1101.18     1436.21    347.64 o
  -5  16   6      675.53      587.53    148.09 o
  -4  16   6     3398.67     2712.06    510.23 o
  -3  16   6      712.62      643.32    183.45 o
  -2  16   6     2183.06     2119.10    419.31 o
  -1  16   6     5839.36     5176.19   1095.96 o
   0  16   6        1.77       99.17     30.03 o
   1  16   6     6772.89     7574.14   2096.45 o
   2  16   6     2375.69     2599.66    587.02 o
   3  16   6     1456.27     1523.82    404.01 o
  -6  17   6        0.46       50.75     32.58 o
  -5  17   6      157.66      102.50     60.33 o
  -4  17   6       18.74       -0.77     71.43 o
  -3  17   6      184.78      241.38     39.74 o
  -2  17   6       50.26       11.48     27.72 o
  -1  17   6       10.34      128.59     30.33 o
   0  17   6       62.93       80.73     31.96 o
   1  17   6        6.02      104.31     64.59 o
   2  17   6        6.01       16.97     42.79 o
  -4  18   6     2411.91     2105.95    565.09 o
  -3  18   6      368.46      320.03     89.37 o
  -2  18   6     1561.23     1437.42    295.67 o
  -1  18   6     3126.30     2959.12    675.34 o
   0  18   6        0.51       12.76     34.08 o
   1  18   6     3309.00     3926.99    895.74 o
 -11   1   7     2575.63     2323.46    184.95 o
 -10   1   7     2571.20     3386.21     49.10 o
  -9   1   7     1116.10     1463.38     43.06 o
  -8   1   7    11409.51    15535.39    838.72 o
  -7   1   7     1716.53     2379.84    175.80 o
  -6   1   7    11074.06    14072.64   1077.20 o
  -5   1   7    17346.72    23469.23    932.79 o
  -4   1   7       83.87      174.32     44.90 o
  -3   1   7    14555.75    20063.06   2285.89 o
  -2   1   7     9840.71    12812.25   1409.89 o
  -1   1   7      436.20      583.74     32.18 o
   0   1   7    15627.91    21025.26   1105.29 o
   1   1   7     9817.87    11373.11    695.24 o
   2   1   7     2620.79     2886.01    100.26 o
   3   1   7    16789.40    19221.60    616.18 o
   4   1   7     2425.70     2673.23     56.73 o
   5   1   7     6502.74     6117.88    198.44 o
   6   1   7     5935.83     5393.70    185.77 o
   7   1   7        1.25        8.96     25.95 o
 -11   2   7      611.99      542.54     40.54 o
 -10   2   7     1032.87     1281.05    104.24 o
  -9   2   7     2507.99     3456.03    302.22 o
  -8   2   7      248.61      372.91     39.38 o
  -7   2   7     2719.05     3428.09     48.79 o
  -6   2   7     3192.56     4064.46    298.31 o
  -5   2   7      252.71      367.95     34.29 o
  -4   2   7    10546.49    14024.69   1183.50 o
  -3   2   7     4115.10     5300.62    407.09 o
  -2   2   7     1541.69     2206.42    167.33 o
  -1   2   7    10018.26    12429.16    835.38 o
   0   2   7      432.47      603.10     63.64 o
   1   2   7     4516.78     5049.94    256.17 o
   2   2   7     3866.66     4452.37    257.84 o
   3   2   7      129.89      215.19     48.00 o
   4   2   7     3119.58     3060.16    117.39 o
   5   2   7     2150.40     1902.47     74.42 o
   6   2   7       92.12      165.08     28.79 o
   7   2   7     1581.88     1242.42     58.46 o
 -11   3   7      751.62      873.57    118.06 o
 -10   3   7      411.57      529.48     44.71 o
  -9   3   7      433.26      498.74     35.94 o
  -8   3   7     3572.70     4589.21    217.80 o
  -7   3   7      243.58      310.77     29.55 o
  -6   3   7     2503.31     3142.74     45.77 o
  -5   3   7     2055.93     2485.70     53.12 o
  -4   3   7      617.29      651.34     69.21 o
  -3   3   7     5283.85     6424.23    503.49 o
  -2   3   7     2184.40     2522.90    261.15 o
  -1   3   7      351.34      467.95     57.13 o
   0   3   7     4300.05     5266.90    458.66 o
   1   3   7     2803.93     3163.67    290.93 o
   2   3   7      602.88      696.25     56.36 o
   3   3   7     6448.52     7254.10    266.82 o
   4   3   7      516.93      585.10     47.83 o
   5   3   7     1977.66     1905.04    115.91 o
   6   3   7     1784.47     1419.41     98.81 o
   7   3   7       57.46       36.90     32.12 o
 -11   4   7      364.56      386.59     69.77 o
 -10   4   7     3557.77     4415.88    404.23 o
  -9   4   7     5548.91     6769.40    580.09 o
  -8   4   7       11.11       92.35     40.55 o
  -7   4   7     8167.91    10629.43    644.34 o
  -6   4   7     9395.39    11269.11    494.63 o
  -5   4   7       43.32      111.96     49.05 o
  -4   4   7    16215.21    19180.59    256.43 o
  -3   4   7     8862.99    11155.32   1486.65 o
  -2   4   7     5174.06     6367.08    871.73 o
  -1   4   7    23672.99    30344.75   3234.49 o
   0   4   7     1045.29     1154.91     82.57 o
   1   4   7     8671.35    10834.34    868.28 o
   2   4   7     9254.21    10843.28    739.58 o
   3   4   7       12.08      -16.72     26.24 o
   4   4   7     5011.89     5361.14    401.23 o
   5   4   7     2866.52     2521.62     84.54 o
   6   4   7      251.19      270.19     30.36 o
   7   4   7     3176.84     2096.60    134.51 o
 -11   5   7      264.94      196.54     50.29 o
 -10   5   7      405.19      503.50     78.89 o
  -9   5   7       66.69       75.22     44.44 o
  -8   5   7      495.10      566.26     57.02 o
  -7   5   7      729.43      946.28    148.33 o
  -6   5   7      709.71      740.65     37.46 o
  -5   5   7      539.17      482.48     35.20 o
  -4   5   7      532.08      569.41     98.66 o
  -3   5   7      265.48      312.27     37.58 o
  -2   5   7     1340.39     1551.75    278.52 o
  -1   5   7       22.74      104.38     31.17 o
   0   5   7      581.81      683.44     81.68 o
   1   5   7      149.78      185.23     26.87 o
   2   5   7       29.28      110.56     26.66 o
   3   5   7       62.67       39.40     29.99 o
   4   5   7      134.16      118.68     36.26 o
   5   5   7       22.63       46.77     29.59 o
   6   5   7       24.12       61.01     33.91 o
   7   5   7        0.04       71.40     38.50 o
 -11   6   7      352.31      351.03     91.00 o
 -10   6   7     1363.75     1646.14    287.97 o
  -9   6   7     3086.72     2499.10    232.39 o
  -8   6   7       61.50      175.23     55.03 o
  -7   6   7     2685.25     2542.79    105.48 o
  -6   6   7     5564.46     6429.73    393.32 o
  -5   6   7       38.75      193.88    104.65 o
  -4   6   7     6086.40     6027.18    561.81 o
  -3   6   7     6257.45     5606.79    416.89 o
  -2   6   7     3454.51     4195.44    648.71 o
  -1   6   7    10749.66    12540.54   1987.42 o
   0   6   7      586.58      737.89     99.54 o
   1   6   7     7928.30     9758.92   1117.92 o
   2   6   7     4555.20     5474.54    440.62 o
   3   6   7       19.00       79.54     37.41 o
   4   6   7     1853.19     1857.41    201.07 o
   5   6   7     1263.39     1331.87    126.68 o
   6   6   7       18.98       -1.47     49.69 o
 -11   7   7     1919.90     1689.02    296.45 o
 -10   7   7     2791.82     1588.76    485.06 o
  -9   7   7      141.53      158.71     45.63 o
  -8   7   7     5066.82     4583.62    611.69 o
  -7   7   7     3348.80     3531.13    278.27 o
  -6   7   7     2692.28     2975.62     65.61 o
  -5   7   7     8475.39     9111.63    429.43 o
  -4   7   7     1762.68     1791.07    186.05 o
  -3   7   7     4858.01     4806.94    441.21 o
  -2   7   7     8515.46     7796.43    589.37 o
  -1   7   7       63.16      172.32     38.60 o
   0   7   7     5788.00     7014.45   1049.28 o
   1   7   7     3872.58     4529.13    544.27 o
   2   7   7      651.13      872.97     97.05 o
   3   7   7     4284.50     4613.26    381.58 o
   4   7   7      360.47      417.65     50.27 o
   5   7   7     1055.22      976.14    124.16 o
   6   7   7     2898.51     2025.03    279.36 o
 -10   8   7       79.53       88.82     57.51 o
  -9   8   7       39.76      141.12     45.26 o
  -8   8   7        7.30      128.22     52.46 o
  -7   8   7       55.88      135.33     53.79 o
  -6   8   7      110.27      163.01     52.57 o
  -5   8   7       89.20       53.81     70.41 o
  -4   8   7     1272.62     1423.24    139.58 o
  -3   8   7     1310.08     1320.52    106.18 o
  -2   8   7       34.70      -23.67     44.72 o
  -1   8   7     1289.16     2126.25    380.97 o
   0   8   7        7.01      -30.42     30.42 o
   1   8   7      138.27      191.55     47.17 o
   2   8   7       76.29       93.64     49.07 o
   3   8   7        7.77        0.54     37.23 o
   4   8   7       11.36      104.17     29.21 o
   5   8   7      153.19      103.90     34.27 o
   6   8   7      180.90      172.50     36.59 o
 -10   9   7     3107.00     2110.35    782.39 o
  -9   9   7       23.41       36.02     55.96 o
  -8   9   7     5521.36     4124.18    697.62 o
  -7   9   7     2732.64     2458.29    124.91 o
  -6   9   7     1760.46     2019.20    343.71 o
  -5   9   7    10584.68    11730.07   1263.10 o
  -4   9   7      663.47      652.94     65.73 o
  -3   9   7     5631.50     5546.43    304.87 o
  -2   9   7     7080.74     6090.65    638.22 o
  -1   9   7        7.00       35.21     31.68 o
   0   9   7     6812.82     8762.36   1604.98 o
   1   9   7     3839.35     4277.62    634.38 o
   2   9   7      585.04      688.51     67.80 o
   3   9   7     6013.18     6348.64    990.23 o
   4   9   7     1146.82     1057.94     85.30 o
   5   9   7     1810.19     1463.00    203.91 o
   6   9   7     2219.65     1897.18    199.07 o
 -10  10   7      223.33       80.53     58.78 o
  -9  10   7     1590.50     1129.61    211.32 o
  -8  10   7       30.31       23.61     39.35 o
  -7  10   7     2249.30     2054.18    336.67 o
  -6  10   7     1646.05     1738.43    366.13 o
  -5  10   7     1153.87     1104.40    162.47 o
  -4  10   7     4024.92     4058.00    621.68 o
  -3  10   7      587.81      762.23    125.86 o
  -2  10   7      917.46      934.09    199.40 o
  -1  10   7     2963.68     3883.06    725.09 o
   0  10   7      620.28      711.95    128.21 o
   1  10   7     1785.01     1894.65    311.02 o
   2  10   7     3553.88     3986.00    502.32 o
   3  10   7        2.14       31.35     33.21 o
   4  10   7     2654.57     2437.39    368.13 o
   5  10   7     1004.32      953.66    136.41 o
  -9  11   7      157.75      155.74     58.16 o
  -8  11   7     2731.34     2178.34    530.14 o
  -7  11   7     1310.46     1508.10    330.17 o
  -6  11   7      660.37      846.19    214.33 o
  -5  11   7     2541.44     2843.87    634.00 o
  -4  11   7      185.13      285.40     37.16 o
  -3  11   7     1379.82     1241.23    192.95 o
  -2  11   7     1136.83     1534.77    300.39 o
  -1  11   7       56.39      113.97     36.18 o
   0  11   7     1266.43     1442.40    187.70 o
   1  11   7     1266.86     1366.88    192.81 o
   2  11   7       34.47      110.86     33.12 o
   3  11   7     2434.12     2438.20    426.12 o
   4  11   7      692.41      675.79    124.41 o
   5  11   7      434.44      383.98     34.47 o
  -9  12   7     3960.08     2321.63    552.11 o
  -8  12   7        9.48      -56.77     85.69 o
  -7  12   7     4514.75     5084.73   1534.51 o
  -6  12   7     3998.77     4543.06    930.17 o
  -5  12   7      892.59      818.74    169.38 o
  -4  12   7     9100.66     8601.68   1434.45 o
  -3  12   7     2415.47     2032.10    399.74 o
  -2  12   7     2434.66     2722.20    736.33 o
  -1  12   7     7333.96     7314.78   1570.96 o
   0  12   7      906.25     1041.95    179.72 o
   1  12   7     3854.16     4785.54    819.48 o
   2  12   7     4426.49     4722.69    730.08 o
   3  12   7        0.36       47.27     25.82 o
   4  12   7     7468.04     7401.81   1481.63 o
  -8  13   7       28.89       58.07     39.88 o
  -7  13   7        9.81      -11.96     52.00 o
  -6  13   7        6.56       48.04     46.77 o
  -5  13   7      199.02      231.91     43.43 o
  -4  13   7       82.17      140.45    105.26 o
  -3  13   7      794.20      698.86     45.57 o
  -2  13   7      270.29      397.05     61.80 o
  -1  13   7      187.69      193.21     74.22 o
   0  13   7     1208.80     1491.17    294.20 o
   1  13   7      159.55      137.87     44.41 o
   2  13   7      174.57      271.37     76.34 o
   3  13   7      363.20      391.58    110.27 o
   4  13   7       55.75      125.24     65.48 o
  -8  14   7       12.91      -82.19     82.19 o
  -7  14   7     3853.36     4097.81   1541.19 o
  -6  14   7     2232.56     2527.05    846.63 o
  -5  14   7      534.89      596.70    196.42 o
  -4  14   7     3964.17     3898.90   1094.38 o
  -3  14   7     1245.14     1120.17    201.85 o
  -2  14   7     2092.99     2057.69    595.53 o
  -1  14   7     7118.03     5985.97   1351.98 o
   0  14   7      479.35      530.36     84.36 o
   1  14   7     4333.48     4955.00    911.99 o
   2  14   7     6710.88     6963.34   1594.61 o
   3  14   7       40.81      275.11    101.07 o
  -7  15   7      443.01      610.36     99.27 o
  -6  15   7     1054.92     1037.47    343.91 o
  -5  15   7     2999.56     3136.59   1165.67 o
  -4  15   7      285.97      493.94    250.55 o
  -3  15   7     2914.81     2599.48    647.36 o
  -2  15   7     4534.92     3874.17    961.58 o
  -1  15   7      453.95      454.89    123.98 o
   0  15   7     5612.51     6167.37   1402.14 o
   1  15   7     1704.17     1812.92    313.97 o
   2  15   7     1289.02     1291.06    252.37 o
  -5  16   7       79.95      -21.61     40.74 o
  -4  16   7      962.93      849.71    318.24 o
  -3  16   7      227.71      239.19    108.78 o
  -2  16   7      229.92      373.33     93.23 o
  -1  16   7      724.46      675.06    174.96 o
   0  16   7       14.93       18.93     35.01 o
   1  16   7      518.69      636.97     91.04 o
  -4  17   7      194.90      156.26    161.89 o
  -3  17   7     4357.10     3311.32   1072.66 o
  -2  17   7     4440.63     3226.39    965.65 o
  -1  17   7      200.15      186.51     51.79 o
 -11   0   8     3169.38     3263.41     76.42 o
 -10   0   8     1543.69     1878.67    332.78 o
  -9   0   8     8251.60     9058.19     73.71 o
  -8   0   8     1915.78     2629.57    180.02 o
  -7   0   8     7228.51     9492.09    534.95 o
  -6   0   8    10763.95    13104.89    236.15 o
  -5   0   8       17.99      137.20     77.31 o
  -4   0   8     9534.89    11376.16   2110.24 o
  -3   0   8    13686.44    17277.53   2945.26 o
  -2   0   8      526.23      712.78     71.91 o
  -1   0   8    16887.27    20203.65   2422.33 o
   0   0   8     7805.35     9271.96    923.15 o
   1   0   8     2106.09     2372.33     60.54 o
   2   0   8    16251.29    18582.97    192.48 o
   3   0   8      473.18      547.79     56.38 o
   4   0   8     6583.72     6026.28    203.77 o
   5   0   8     5417.17     4165.14    424.98 o
   6   0   8       12.34      -13.00     41.78 o
 -11   1   8       98.41       70.56     38.33 o
 -10   1   8      367.84      465.38     37.63 o
  -9   1   8       25.75       43.22     37.47 o
  -8   1   8      828.66     1023.55     54.96 o
  -7   1   8     1738.46     1934.88     79.04 o
  -6   1   8      280.04      394.94     39.29 o
  -5   1   8     1851.99     2105.97    133.95 o
  -4   1   8      264.43      322.36     33.94 o
  -3   1   8      671.91      774.03     78.11 o
  -2   1   8     3459.46     3652.28    259.74 o
  -1   1   8      187.63      276.72     38.47 o
   0   1   8      857.46      969.60     44.09 o
   1   1   8     1531.59     1752.64     91.89 o
   2   1   8      155.30      185.62     30.10 o
   3   1   8     1353.96     1415.18     47.35 o
   4   1   8       35.35       53.64     31.83 o
   5   1   8       22.09       22.76     30.19 o
   6   1   8      385.93      346.23     49.31 o
 -11   2   8     1520.58     1467.82    138.92 o
 -10   2   8     1013.65     1142.46    123.04 o
  -9   2   8     6819.92     8705.23    854.70 o
  -8   2   8      389.33      560.56     47.65 o
  -7   2   8     3995.60     5126.91    200.53 o
  -6   2   8     5496.45     6365.31    101.68 o
  -5   2   8      122.85      193.60     32.18 o
  -4   2   8     5487.83     6679.94    418.46 o
  -3   2   8     6801.20     8507.49    626.27 o
  -2   2   8       73.35      162.77     66.99 o
  -1   2   8     9296.80    10516.31    754.51 o
   0   2   8     7111.37     7468.58    483.83 o
   1   2   8     1518.93     1774.94     81.76 o
   2   2   8     7532.27     8242.97    281.61 o
   3   2   8     3159.98     2895.08    162.82 o
   4   2   8      974.68     1085.49     70.56 o
   5   2   8     1275.85     1156.55     50.86 o
   6   2   8       26.60       57.80     41.53 o
 -11   3   8     1491.06     1426.92    134.62 o
 -10   3   8     3014.26     3470.04    297.96 o
  -9   3   8        6.74       52.91     33.37 o
  -8   3   8     3864.55     5286.17    328.98 o
  -7   3   8     3962.68     5171.62    172.70 o
  -6   3   8      841.33     1041.94     55.65 o
  -5   3   8     9357.94    11888.97    664.22 o
  -4   3   8     1953.36     2367.62    187.76 o
  -3   3   8     6249.24     7175.44    488.94 o
  -2   3   8     8231.17    10082.11    747.24 o
  -1   3   8       25.72       73.10     33.19 o
   0   3   8     6867.06     7592.27    488.18 o
   1   3   8     4466.84     4794.82    338.54 o
   2   3   8       36.98      123.31     44.34 o
   3   3   8     4292.88     4279.46    200.40 o
   4   3   8     2955.03     2615.77     93.72 o
   5   3   8      712.51      549.82     52.04 o
   6   3   8     3607.14     2705.56    142.79 o
 -11   4   8       19.29      127.66     85.69 o
 -10   4   8      139.75      136.39     37.27 o
  -9   4   8      461.99      470.78     46.71 o
  -8   4   8        4.89       76.93     35.67 o
  -7   4   8      315.13      443.91     43.97 o
  -6   4   8      601.99      569.04     33.49 o
  -5   4   8      559.11      600.26     34.85 o
  -4   4   8        2.99       58.22     51.99 o
  -3   4   8      572.21      733.82     92.33 o
  -2   4   8      317.91      432.33     34.30 o
  -1   4   8      378.78      415.40     33.56 o
   0   4   8      744.12      782.20     35.21 o
   1   4   8      133.55      194.27     34.55 o
   2   4   8      496.06      682.70     86.76 o
   3   4   8       58.37      132.17     40.79 o
   4   4   8       67.82        5.64     29.07 o
   5   4   8       10.26       38.64     31.54 o
   6   4   8        2.07      113.32    124.16 o
 -10   5   8     1674.44     2031.55    260.60 o
  -9   5   8        1.33       60.59     27.96 o
  -8   5   8     4564.06     4810.84    624.54 o
  -7   5   8     3936.81     4575.83    477.41 o
  -6   5   8      456.79      583.41     52.62 o
  -5   5   8    14739.25    14740.61    421.82 o
  -4   5   8     4445.46     4385.71    377.03 o
  -3   5   8     6628.46     7648.07    887.69 o
  -2   5   8    10426.12    12341.59   1287.86 o
  -1   5   8       13.94       76.55     27.24 o
   0   5   8     7604.13     8605.95    886.87 o
   1   5   8     3255.12     3752.14    384.69 o
   2   5   8      171.78      233.59     32.86 o
   3   5   8     4677.79     4738.84    411.70 o
   4   5   8     2742.23     2578.44    126.66 o
   5   5   8     1011.56      655.43     32.60 o
 -10   6   8      203.45      251.62     41.77 o
  -9   6   8      733.19      804.54    144.97 o
  -8   6   8      145.36      266.79     34.92 o
  -7   6   8     1226.42     1228.08    128.41 o
  -6   6   8     2114.91     2021.23    269.41 o
  -5   6   8      585.69      542.35     68.12 o
  -4   6   8     3476.30     3576.77    295.21 o
  -3   6   8      975.19     1283.92    236.94 o
  -2   6   8      942.29     1118.49    162.07 o
  -1   6   8     3757.30     4114.96    527.88 o
   0   6   8       44.80       73.87     39.57 o
   1   6   8     2551.75     2825.37    327.60 o
   2   6   8     2481.36     2355.44    242.82 o
   3   6   8       92.95      129.05     26.07 o
   4   6   8     1476.22     1240.90     91.84 o
   5   6   8     1116.45      871.60    102.44 o
 -10   7   8      588.46      602.32    162.63 o
  -9   7   8       33.98       -9.61     46.90 o
  -8   7   8      772.27      751.90     78.09 o
  -7   7   8     1628.70     1607.89    170.93 o
  -6   7   8      325.34      284.61     93.70 o
  -5   7   8     2565.07     2661.53    112.46 o
  -4   7   8       26.53      167.82    116.23 o
  -3   7   8     2363.78     2517.29    495.23 o
  -2   7   8     2813.13     2977.44    668.51 o
  -1   7   8       86.96      186.80     53.42 o
   0   7   8      864.31     1113.65    142.27 o
   1   7   8     1246.92     1485.50    183.29 o
   2   7   8        2.12       63.60     31.19 o
   3   7   8      926.45     1087.02     70.24 o
   4   7   8      739.08      658.84     73.08 o
   5   7   8       14.00       23.90     46.05 o
 -10   8   8      367.79      241.77     49.88 o
  -9   8   8     4056.60     3745.19    796.40 o
  -8   8   8      473.37      454.32     56.37 o
  -7   8   8     2629.73     2412.70    309.77 o
  -6   8   8     5439.63     5246.60   1028.85 o
  -5   8   8      558.78      582.98     52.68 o
  -4   8   8     4750.42     4447.98    470.72 o
  -3   8   8     3159.98     2851.41    149.81 o
  -2   8   8     1427.24     1599.12    277.32 o
  -1   8   8     7248.78     8781.87   1627.23 o
   0   8   8     2695.97     3039.09    463.55 o
   1   8   8     2479.68     3129.29    441.22 o
   2   8   8     5933.86     6971.08    425.33 o
   3   8   8       24.66       96.85     32.79 o
   4   8   8     4106.55     3403.19    396.03 o
   5   8   8     2256.89     1574.87    179.71 o
  -9   9   8        0.19      151.16     71.70 o
  -8   9   8      463.76      391.28    152.45 o
  -7   9   8      114.70      103.92     44.66 o
  -6   9   8      165.31       62.67     55.06 o
  -5   9   8       84.76       22.21     43.04 o
  -4   9   8       44.38      159.53     36.69 o
  -3   9   8       25.47       34.80     75.39 o
  -2   9   8      857.96      840.03    209.29 o
  -1   9   8      550.69      570.58    128.52 o
   0   9   8      213.63      386.58     70.87 o
   1   9   8     1417.90     1233.19    131.23 o
   2   9   8        5.87       40.72     35.53 o
   3   9   8      381.07      504.82     81.34 o
   4   9   8       40.67        8.35     57.06 o
  -9  10   8     1954.58     1153.94    411.72 o
  -8  10   8      123.03      190.32     39.59 o
  -7  10   8     1923.98     1407.06    288.39 o
  -6  10   8     2008.67     1694.07    313.27 o
  -5  10   8       81.56      184.87    137.58 o
  -4  10   8     4096.21     3931.32    666.52 o
  -3  10   8     3650.02     2703.90    382.33 o
  -2  10   8      209.17      250.89     77.99 o
  -1  10   8     4825.03     6050.09   1298.50 o
   0  10   8     1297.24     1655.16    298.88 o
   1  10   8     2381.98     2698.40    343.21 o
   2  10   8     4267.24     4469.00    515.19 o
   3  10   8       12.54       25.55     28.42 o
   4  10   8     3343.10     2739.31    339.87 o
  -8  11   8     3220.06     2337.22    431.71 o
  -7  11   8     1928.58     1380.24    246.91 o
  -6  11   8      526.84      537.01     41.43 o
  -5  11   8     4376.54     4400.33    926.17 o
  -4  11   8     2050.04     1659.76    185.23 o
  -3  11   8      853.29      723.49    112.59 o
  -2  11   8     5867.90     6185.52   1181.43 o
  -1  11   8      573.04      771.35    119.92 o
   0  11   8     3853.96     4095.71    664.95 o
   1  11   8     3665.09     3918.86    449.48 o
   2  11   8      480.85      410.67     58.19 o
   3  11   8     4501.11     3973.69    473.11 o
  -8  12   8       75.54      -15.81    179.30 o
  -7  12   8      258.56      214.90     77.90 o
  -6  12   8       14.14       93.97    105.82 o
  -5  12   8       28.15       44.34     31.96 o
  -4  12   8       20.84       47.80     57.98 o
  -3  12   8      104.01       51.02     79.11 o
  -2  12   8       78.09       89.06     35.05 o
  -1  12   8      215.00      497.98     90.06 o
   0  12   8       17.44       44.27     36.61 o
   1  12   8      363.25      422.65     33.16 o
   2  12   8      503.74      549.53     88.08 o
   3  12   8        5.91       72.71     37.18 o
  -7  13   8     1898.12     2139.21    672.50 o
  -6  13   8      552.51      705.48    184.05 o
  -5  13   8     5785.70     5276.27   1201.37 o
  -4  13   8     1646.16     1884.18    463.62 o
  -3  13   8     2529.97     2176.71    361.74 o
  -2  13   8     6729.25     4972.09    866.30 o
  -1  13   8      253.59      412.28    102.68 o
   0  13   8     4580.01     5894.40   1184.35 o
   1  13   8     4888.33     4827.00    748.76 o
   2  13   8       37.37       61.09     33.07 o
  -6  14   8     1504.88     1800.26    632.15 o
  -5  14   8      129.56      113.30    114.96 o
  -4  14   8     1669.70     1469.74    349.33 o
  -3  14   8     1322.63     1047.56    267.64 o
  -2  14   8      316.88      207.37     83.55 o
  -1  14   8      891.09     1079.76    264.39 o
   0  14   8       98.27      100.90     38.89 o
   1  14   8      142.62      172.81     33.68 o
  -4  15   8      671.83      537.43    191.57 o
  -3  15   8      824.39      556.40     93.04 o
  -2  15   8     2677.84     1898.27    426.17 o
  -1  15   8      259.03      367.21     76.63 o
 -10   1   9     3354.86     2690.91    302.79 o
  -9   1   9      296.88      320.80     32.89 o
  -8   1   9     1691.39     1967.14    194.52 o
  -7   1   9     4077.73     4425.74    189.15 o
  -6   1   9      172.02      294.62     27.44 o
  -5   1   9     3769.60     4318.12    118.15 o
  -4   1   9     5747.73     6059.28    246.66 o
  -3   1   9      425.56      524.05     42.24 o
  -2   1   9     8111.39     8945.28    444.43 o
  -1   1   9     1994.05     1702.71     84.09 o
   0   1   9     3362.33     3472.12    198.82 o
   1   1   9     4088.30     4325.77    131.75 o
   2   1   9        8.23       27.64     51.03 o
   3   1   9     1899.87     1633.60     40.92 o
   4   1   9      830.06      643.22     60.04 o
 -10   2   9        3.92      111.36     50.83 o
  -9   2   9     1865.24     2194.26    156.31 o
  -8   2   9     1174.86     1523.08    134.96 o
  -7   2   9      672.15      755.03     34.39 o
  -6   2   9     3458.14     3533.06    230.65 o
  -5   2   9       67.98      130.86     58.11 o
  -4   2   9     4379.94     4824.55    148.23 o
  -3   2   9     3934.26     4093.81    239.58 o
  -2   2   9        5.64       96.68     68.95 o
  -1   2   9     2708.76     2904.31    149.03 o
   0   2   9     2056.17     1909.14     89.89 o
   1   2   9      166.20      144.80     29.71 o
   2   2   9     3269.01     3193.79     97.90 o
   3   2   9      621.10      665.83     60.52 o
   4   2   9      731.82      563.71     42.86 o
 -10   3   9      420.44      496.16     78.79 o
  -9   3   9       45.33       69.79     50.18 o
  -8   3   9      215.10      283.14     60.70 o
  -7   3   9      430.75      469.22     38.19 o
  -6   3   9      175.05      186.72     31.92 o
  -5   3   9      371.10      505.11     55.24 o
  -4   3   9     1354.69     1452.36     37.45 o
  -3   3   9       19.78       74.31     61.29 o
  -2   3   9     1912.76     1862.50    139.82 o
  -1   3   9      268.38      340.62     29.47 o
   0   3   9      806.47      868.69     69.49 o
   1   3   9      624.12      733.75     35.91 o
   2   3   9        9.98       81.44     65.83 o
   3   3   9      279.71      277.50     36.48 o
   4   3   9      152.14      189.45     47.37 o
 -10   4   9      189.16      173.26     84.00 o
  -9   4   9     4838.50     5123.06    408.97 o
  -8   4   9     2565.03     3014.06    310.70 o
  -7   4   9     2752.67     3055.25    267.37 o
  -6   4   9     9902.14    10545.26    611.83 o
  -5   4   9     1283.71     1278.42    156.70 o
  -4   4   9     4663.23     5030.36    474.56 o
  -3   4   9     5683.19     6041.96    584.07 o
  -2   4   9       41.56       94.83     46.39 o
  -1   4   9     6681.66     6507.69    497.25 o
   0   4   9     4069.43     4472.59    319.68 o
   1   4   9      265.62      240.14     32.54 o
   2   4   9     6459.18     5668.18    380.82 o
   3   4   9     2140.19     2017.60    135.03 o
   4   4   9     1690.29     1256.72     90.06 o
  -9   5   9       29.65       22.10     58.06 o
  -8   5   9      657.23      790.08    144.48 o
  -7   5   9      501.48      528.35     42.55 o
  -6   5   9      365.28      336.07     69.71 o
  -5   5   9      868.17      900.14    118.81 o
  -4   5   9      192.16      311.14     67.52 o
  -3   5   9     1310.46     1228.65    136.42 o
  -2   5   9     1089.30     1095.50    137.21 o
  -1   5   9      130.74      191.38     46.96 o
   0   5   9     1121.57     1198.48     99.98 o
   1   5   9     1203.27     1028.09    112.66 o
   2   5   9      167.47      219.02     47.33 o
   3   5   9      985.47      879.15     83.17 o
   4   5   9      793.47      611.96     43.36 o
  -9   6   9     2691.63     2231.62    234.90 o
  -8   6   9     1309.34     1370.74     53.33 o
  -7   6   9     1146.63     1199.24    201.04 o
  -6   6   9     5752.44     5300.65    416.61 o
  -5   6   9       24.10      121.85     34.75 o
  -4   6   9     3894.46     3857.47    431.88 o
  -3   6   9     3234.17     3152.16    385.71 o
  -2   6   9      109.56      247.67     65.18 o
  -1   6   9     3285.62     3090.93    300.04 o
   0   6   9     3028.39     2700.34    297.70 o
   1   6   9      112.19      181.15     46.63 o
   2   6   9     4551.28     4460.05    422.46 o
   3   6   9     1698.32     1439.00     69.72 o
  -9   7   9       20.61      114.35     47.78 o
  -8   7   9     3439.80     3334.87    540.98 o
  -7   7   9     3505.97     3703.31    377.57 o
  -6   7   9      418.41      193.32     60.45 o
  -5   7   9     7731.33     7054.31    661.39 o
  -4   7   9     2666.73     2694.73    460.23 o
  -3   7   9      693.39      678.25    105.90 o
  -2   7   9     7277.59     7024.17    751.90 o
  -1   7   9      917.49     1021.07    141.94 o
   0   7   9     2504.30     2215.24    293.69 o
   1   7   9     5560.67     5130.56    602.31 o
   2   7   9        4.53       57.89     30.89 o
   3   7   9     4091.12     3407.40    258.71 o
  -8   8   9      204.21       98.53     58.78 o
  -7   8   9      217.70      273.44     96.27 o
  -6   8   9      259.14      205.05     56.32 o
  -5   8   9        7.96      109.83     80.44 o
  -4   8   9      851.40      979.61    118.34 o
  -3   8   9      101.93      117.77     33.34 o
  -2   8   9        7.42       97.96     44.27 o
  -1   8   9        8.05       77.22     50.11 o
   0   8   9      143.25      257.03     48.80 o
   1   8   9       22.97       25.74     67.03 o
   2   8   9      133.64      214.01     31.20 o
   3   8   9      202.93      172.76     62.08 o
  -8   9   9     2977.59     1739.55    344.43 o
  -7   9   9     2625.34     2260.72    766.73 o
  -6   9   9      122.43      133.46     56.86 o
  -5   9   9     5964.03     5017.72    601.46 o
  -4   9   9     2725.26     2762.57    718.33 o
  -3   9   9     2176.28     2326.76    530.94 o
  -2   9   9     9513.82    10003.82   2133.56 o
  -1   9   9     1278.07     1379.03    296.02 o
   0   9   9     4348.19     4402.17    803.52 o
   1   9   9     6689.26     6465.05    832.95 o
   2   9   9        6.13       69.19     68.63 o
  -7  10   9       16.36      -17.49     58.12 o
  -6  10   9      800.79      683.64     60.54 o
  -5  10   9      544.98      397.06     57.02 o
  -4  10   9      678.59      387.17     47.03 o
  -3  10   9     2274.93     2529.01    547.79 o
  -2  10   9       62.71      140.47     46.05 o
  -1  10   9     1819.44     1666.04    318.61 o
   0  10   9      904.01      826.66    215.83 o
   1  10   9      256.06      171.85     50.91 o
   2  10   9      827.03      629.18     71.34 o
  -6  11   9       49.46       48.12     45.26 o
  -5  11   9     1754.52     1323.85    237.88 o
  -4  11   9     1256.04      763.96    183.75 o
  -3  11   9      491.76      473.00     99.36 o
  -2  11   9     3524.45     3190.25    499.05 o
  -1  11   9      404.61      450.24    126.18 o
   0  11   9     1668.27     1734.04    290.36 o
   1  11   9     2111.16     1982.27    282.74 o
  -5  12   9     1009.81      617.00    144.01 o
  -4  12   9     1902.51     1399.41    213.90 o
  -3  12   9     5088.82     4601.79    967.82 o
  -2  12   9        9.44        3.97     34.58 o
  -1  12   9     2772.19     2877.38    723.10 o
   0  12   9     1839.13     2047.17    356.46 o
  -4  13   9        2.13      -48.56     55.55 o
  -3  13   9       30.49       -0.46     86.46 o
  -2  13   9       20.56       94.29     75.22 o
  -8   0  10     1319.24     1355.34    102.11 o
  -7   0  10       90.88      137.19     40.09 o
  -6   0  10     6556.14     6138.70    682.46 o
  -5   0  10     1374.48     1307.16     64.35 o
  -4   0  10     3226.75     3155.35     92.89 o
  -3   0  10     6532.22     5477.06    121.69 o
  -2   0  10      120.99       18.31     82.29 o
  -1   0  10     5683.36     4665.97    270.35 o
   0   0  10     2767.19     2598.52     64.34 o
   1   0  10      275.21      283.49     40.15 o
   2   0  10     4009.01     2877.30    113.05 o
  -8   1  10      156.15       82.47     31.53 o
  -7   1  10     1213.93     1239.98     85.39 o
  -6   1  10       53.65       97.29     27.96 o
  -5   1  10      606.54      576.63     31.19 o
  -4   1  10      460.50      405.02     33.14 o
  -3   1  10        4.41       22.23     34.22 o
  -2   1  10      944.47      875.67     33.88 o
  -1   1  10     1631.86     1254.94     61.07 o
   0   1  10       51.70      141.42     30.46 o
   1   1  10      502.57      576.04     33.87 o
   2   1  10      286.05      228.99     30.09 o
  -8   2  10     1009.96      989.64    118.33 o
  -7   2  10       98.69      120.96     30.71 o
  -6   2  10     2008.70     1759.11     74.44 o
  -5   2  10      781.07      820.86     52.87 o
  -4   2  10     1668.74     1703.45    111.67 o
  -3   2  10     3626.13     3453.96    161.08 o
  -2   2  10      145.27      328.19    101.06 o
  -1   2  10     2609.05     2624.26    101.77 o
   0   2  10      982.72      969.85     40.50 o
   1   2  10      235.02      241.68     56.20 o
   2   2  10     1150.30      994.54     73.45 o
  -8   3  10     1612.90     1652.38    190.15 o
  -7   3  10     3624.53     3434.30    193.52 o
  -6   3  10       30.98      105.59     38.19 o
  -5   3  10     2627.60     2545.63    136.13 o
  -4   3  10     2530.34     2343.61    151.76 o
  -3   3  10      147.70      241.19     42.73 o
  -2   3  10     4071.73     3764.53    253.39 o
  -1   3  10     2048.42     1856.91    167.39 o
   0   3  10      883.16      760.01     33.05 o
   1   3  10     5189.19     4460.72    228.02 o
   2   3  10      830.58      589.74     42.28 o
  -8   4  10       44.47       58.35     32.54 o
  -7   4  10       20.17       42.29     46.38 o
  -6   4  10        2.11      156.21     95.89 o
  -5   4  10       24.08       44.36     35.48 o
  -4   4  10      139.28      183.82     42.37 o
  -3   4  10       47.61       18.18     33.83 o
  -2   4  10      287.64      244.51     28.54 o
  -1   4  10      255.12      320.38     41.32 o
   0   4  10       29.27       41.61     33.06 o
   1   4  10      320.15      267.17     51.93 o
   2   4  10       21.29       28.50     51.36 o
  -8   5  10     1938.07     1433.66    149.89 o
  -7   5  10     3940.56     3226.94    230.75 o
  -6   5  10       19.57       26.98     30.77 o
  -5   5  10     3621.77     3172.20    234.77 o
  -4   5  10     6413.34     5150.48    390.40 o
  -3   5  10       40.44       87.54     49.31 o
  -2   5  10     3971.52     3784.03    397.62 o
  -1   5  10     3345.53     2907.21    212.46 o
   0   5  10      646.30      555.64     48.20 o
   1   5  10     4868.68     3818.23    330.41 o
  -7   6  10       99.36       72.91     34.31 o
  -6   6  10     2001.04     1505.77    121.25 o
  -5   6  10     2069.04     1583.80    114.79 o
  -4   6  10      187.54      220.25     34.38 o
  -3   6  10     4051.88     3085.34    249.97 o
  -2   6  10      661.99      641.06     86.56 o
  -1   6  10      900.97      866.78     74.39 o
   0   6  10     2480.42     1813.93    187.93 o
   1   6  10        6.69       69.16     31.03 o
  -7   7  10     1143.10      981.38    145.58 o
  -6   7  10       17.89       51.11     40.89 o
  -5   7  10     1007.13      779.56     90.43 o
  -4   7  10       61.47      101.71     36.06 o
  -3   7  10        1.20       49.73     30.08 o
  -2   7  10     1230.69      952.11     94.51 o
  -1   7  10     1146.65     1222.20    114.66 o
   0   7  10       14.00       84.82     30.92 o
   1   7  10     2483.73     1728.81    363.75 o
  -6   8  10     4982.72     4049.78    316.77 o
  -5   8  10     2049.54     1639.29    186.65 o
  -4   8  10     1161.57      913.89    116.68 o
  -3   8  10     3937.99     3127.77    321.45 o
  -2   8  10      634.34      503.85     62.60 o
  -1   8  10     2934.46     2457.35    308.50 o
   0   8  10     4154.06     3468.79    619.52 o
  -5   9  10      292.20      253.36     33.61 o
  -4   9  10       21.91       96.12     35.34 o
  -3   9  10      160.31      168.84     43.70 o
  -2   9  10      191.45      264.06     61.38 o
  -1   9  10       39.05       55.68     31.04 o
  -4  10  10      849.47      647.24    190.42 o
  -3  10  10     6006.66     4508.73   1167.94 o
  -6   1  11      622.92      352.24     62.53 o
  -5   1  11     3024.73     2083.86    160.14 o
  -4   1  11     4042.45     2732.05    130.81 o
  -3   1  11       61.26      135.73     33.11 o
  -2   1  11     3693.30     2371.95     98.50 o
  -1   1  11     2699.15     1832.65    107.84 o
  -5   2  11      893.32      700.24     44.62 o
  -4   2  11      145.79      117.66     31.69 o
  -3   2  11     2750.56     1913.34     40.77 o
  -2   2  11      737.67      600.88     39.02 o
  -5   3  11     1596.76     1145.02     62.21 o
  -4   3  11     1582.60      975.26     35.34 o
  -3   3  11        1.68       49.90     46.43 o
  -2   3  11      814.02      616.65     73.25 o
  -4   4  11       17.90       17.22     31.20 o
  -3   4  11     3625.26     2541.33    164.72 o
 
